# Supplementary material for: 1-[(Anthracen-9-yl)carbon­yl]-2,7-di­meth­oxy­naphthalene: a chain-like structure composed of face-to-face type dimeric mol­ecular aggregates
Source: Acta Crystallogr E Crystallogr Commun. 2016 Nov 18;72(Pt 12):1819–23. doi: 10.1107/S2056989016018077 (PMC5137617; doi:10.1107/S2056989016018077)
Supplement: Supplementary file 1 [file e-72-01819-sup1.cif]

##############################################################################
#                                                                            #
# This CIF contains the data in a paper accepted for publication in          #
# Acta Crystallographica Section E. It conforms to the requirements of       #
# Notes for Authors for Acta Crystallographica Section E, and has been       #
# peer reviewed under the auspices of the IUCr Commission on Journals.       #
#                                                                            #
# Full details of the Crystallographic Information File format               #
# are given in the paper "The Crystallographic Information File (CIF):       #
# a New Standard Archive File for Crystallography" by S. R. Hall, F. H.      #
# Allen and I. D. Brown [Acta Cryst. (1991), A47, 655-685].                  #
#                                                                            #
# The current version of the core CIF dictionary is obtainable from          #
# ftp://ftp.iucr.org/pub/cif_core.dic.                                       #
#                                                                            #
# Software is freely available for graphical display of the structure(s)     #
# in this CIF. For information consult the CIF software page                 #
# http://www.iucr.org/resources/cif/software.                                #
#                                                                            #
# This file may be used for bona fide research purposes within the           #
# scientific community so long as proper attribution is given to the journal # 
# article from which it was obtained.                                        #
#                                                                            #
##############################################################################
data_I
_database_code_depnum_ccdc_archive 'CCDC 1516088'
_audit_creation_method     SHELXL-97
_journal_date_recd_electronic     2016-10-09
_journal_date_accepted     2016-11-10
_journal_name_full     'Acta Crystallographica, Section E'
_journal_year     2016
_journal_volume     72
_journal_issue     12
_journal_page_first     1819
_journal_page_last     1823
_journal_paper_category     GO
_journal_paper_doi     10.1107/S2056989016018077
_journal_coeditor_code     IS5460
_publ_contact_author_name     'Akiko Okamoto'
_publ_contact_author_address
;
Department of Organic and Polymer Materials Chemistry
Tokyo University of Agriculture & Technology (TUAT)
Koganei
Tokyo 184-8588
Japan
;
_publ_contact_author_email     aokamoto@cc.tuat.ac.jp
_publ_contact_author_fax     ' +81-42-388-7601'
_publ_contact_author_phone     ' +81-42-388-7601'
_publ_section_title
;
1-[(Anthracen-9-yl)carbonyl]-2,7-dimethoxynaphthalene: a chain-like structure
composed of face-to-face type dimeric molecular aggregates
;
_publ_section_title_footnote     .
loop_
    _publ_author_name
    _publ_author_footnote
    _publ_author_address
    'Siqingaowa' .
;
Department of Organic and Polymer Materials Chemistry
Tokyo University of Agriculture & Technology (TUAT)
Koganei
Tokyo 184-8588
Japan
;
    'Tsumuki, Takehiro' .
;
Department of Organic and Polymer Materials Chemistry
Tokyo University of Agriculture & Technology (TUAT)
Koganei
Tokyo 184-8588
Japan
;
    'Ogata, Kazuki' .
;
Department of Organic and Polymer Materials Chemistry
Tokyo University of Agriculture & Technology (TUAT)
Koganei
Tokyo 184-8588
Japan
;
    'Yonezawa, Noriyuki' .
;
Department of Organic and Polymer Materials Chemistry
Tokyo University of Agriculture & Technology (TUAT)
Koganei
Tokyo 184-8588
Japan
;
    'Okamoto, Akiko' .
;
Department of Organic and Polymer Materials Chemistry
Tokyo University of Agriculture & Technology (TUAT)
Koganei
Tokyo 184-8588
Japan
;
_publ_section_synopsis
;
The asymmetric unit of the title compound contains two independent molecules
(<i>A</i> and <i>B</i>). In the crystal, molecules of each conformer make a
face-to-face type dimeric molecular aggregate with two pairs of C---H...\p
hydrogen bonds (<i>A</i>) or a pair of (<i>sp</i>^2^)C---H...O hydrogen bonds
(<i>B</i>). The dimeric molecular aggregates composed of same conformers are
linked to each other into a chain through \p--\p stacking interactions
(<i>A</i>) or a pair of C---H...\p hydrogen bonds (<i>B</i>) along the
<i>b</i> axis. The chains are aligned along the <i>c</i> axis by weak van der
Waals interactions or (<i>sp</i>^2^)C---H...O\\db O hydrogen bonds, and they
are alternately stacked along the <i>a</i> axis.
;
_chemical_name_systematic
;
1-[(Anthracen-9-yl)carbonyl]-2,7-dimethoxynaphthalene
;
_chemical_name_common     ?
_chemical_formula_moiety     'C27 H20 O3'
_chemical_formula_sum     'C27 H20 O3'
_chemical_formula_iupac     'C27 H20 O3'
_chemical_formula_weight     392.43
_chemical_melting_point_gt     444.8
_chemical_melting_point_lt     446.9
_symmetry_cell_setting     monoclinic
_symmetry_space_group_name_H-M     'P 21/c'
_symmetry_space_group_name_Hall     '-P 2ybc'
loop_
    _symmetry_equiv_pos_site_id
    _symmetry_equiv_pos_as_xyz
    1 '+X,+Y,+Z'
    2 '-X,1/2+Y,1/2-Z'
    3 '-X,-Y,-Z'
    4 '+X,1/2-Y,1/2+Z'
_cell_length_a     18.5975(3)
_cell_length_b     12.9604(2)
_cell_length_c     16.8900(3)
_cell_angle_alpha     90.00
_cell_angle_beta     96.3650(7)
_cell_angle_gamma     90.00
_cell_volume     4045.92(12)
_cell_formula_units_Z     8
_cell_measurement_reflns_used     45896
_cell_measurement_theta_min     3.36
_cell_measurement_theta_max     68.22
_cell_measurement_temperature     193(2)
_exptl_crystal_description     platelet
_exptl_crystal_colour     yellow
_exptl_crystal_size_max     0.60
_exptl_crystal_size_mid     0.30
_exptl_crystal_size_min     0.10
_exptl_crystal_density_diffrn     1.289
_exptl_crystal_density_meas     ?
_exptl_crystal_density_method     'not measured'
_exptl_crystal_F_000     1648
_exptl_absorpt_coefficient_mu     0.663
_exptl_absorpt_correction_type     numerical
_exptl_absorpt_process_details
;
(<i>NUMABS</i>; Higashi, 1999)
;
_exptl_absorpt_correction_T_min     0.6918
_exptl_absorpt_correction_T_max     0.9367
_diffrn_ambient_temperature     193(2)
_diffrn_radiation_type     CuK\a
_diffrn_radiation_wavelength     1.54187
_diffrn_radiation_source     'rotating anode'
_diffrn_radiation_monochromator     graphite
_diffrn_measurement_device_type     'Rigaku R-AXIS RAPID'
_diffrn_measurement_method     \w
_diffrn_detector_area_resol_mean     10.00
_diffrn_reflns_number     59215
_diffrn_reflns_av_R_equivalents     0.0698
_diffrn_reflns_av_sigmaI/netI     0.0952
_diffrn_reflns_theta_min     4.17
_diffrn_reflns_theta_max     68.22
_diffrn_reflns_theta_full     68.22
_diffrn_measured_fraction_theta_max     0.998
_diffrn_measured_fraction_theta_full     0.998
_diffrn_reflns_limit_h_min     -22
_diffrn_reflns_limit_h_max     22
_diffrn_reflns_limit_k_min     -15
_diffrn_reflns_limit_k_max     15
_diffrn_reflns_limit_l_min     -20
_diffrn_reflns_limit_l_max     20
_diffrn_standards_number     ?
_diffrn_standards_interval_count     ?
_diffrn_standards_interval_time     ?
_diffrn_standards_decay_%     ?
_refine_special_details
;
 Refinement of F^2^ against ALL reflections.  The weighted R-factor wR and
 goodness of fit S are based on F^2^, conventional R-factors R are based
 on F, with F set to zero for negative F^2^. The threshold expression of
 F^2^ > 2sigma(F^2^) is used only for calculating R-factors(gt) etc. and is
 not relevant to the choice of reflections for refinement.  R-factors based
 on F^2^ are statistically about twice as large as those based on F, and R-
 factors based on ALL data will be even larger.
;
_reflns_number_total     7401
_reflns_number_gt     4629
_reflns_threshold_expression     >2\s(I)
_refine_ls_structure_factor_coef     Fsqd
_refine_ls_matrix_type     full
_refine_ls_R_factor_all     0.0675
_refine_ls_R_factor_gt     0.0402
_refine_ls_wR_factor_gt     0.1054
_refine_ls_wR_factor_ref     0.1127
_refine_ls_goodness_of_fit_ref     0.972
_refine_ls_restrained_S_all     0.975
_refine_ls_number_reflns     7401
_refine_ls_number_parameters     546
_refine_ls_number_restraints     7
_refine_ls_hydrogen_treatment     constr
_refine_ls_weighting_scheme     calc
_refine_ls_weighting_details
         'calc w=1/[\s^2^(Fo^2^)+(0.0601P)^2^+0.0000P] where P=(Fo^2^+2Fc^2^)/3'
_atom_sites_solution_hydrogens     geom
_atom_sites_solution_primary     direct
_atom_sites_solution_secondary     difmap
_refine_ls_shift/su_max     0.000
_refine_ls_shift/su_mean     0.000
_refine_diff_density_max     0.313
_refine_diff_density_min     -0.219
_refine_ls_extinction_method
;
SHELXL97 (Sheldrick, 2008)
;
_refine_ls_extinction_coef     0.00184(13)
_refine_ls_extinction_expression
                                  'Fc^*^=kFc[1+0.001xFc^2^\l^3^/sin(2\q)]^-1/4^'
loop_
    _atom_type_symbol
    _atom_type_description
    _atom_type_scat_dispersion_real
    _atom_type_scat_dispersion_imag
    _atom_type_scat_source
    'C' 'C' 0.0181 0.0091
                         'International Tables Vol C Tables 4.2.6.8 and 6.1.1.4'
    'H' 'H' 0.0000 0.0000
                         'International Tables Vol C Tables 4.2.6.8 and 6.1.1.4'
    'O' 'O' 0.0492 0.0322
                         'International Tables Vol C Tables 4.2.6.8 and 6.1.1.4'
_computing_data_collection
;
PROCESS-AUTO (Rigaku, 1998)
;
_computing_cell_refinement
;
PROCESS-AUTO (Rigaku, 1998)
;
_computing_data_reduction
;
CrystalStructure (Rigaku, 2010)
;
_computing_structure_solution
;
<i>Il Milione</i> (Burla <i>et al.</i>,  2007)
;
_computing_structure_refinement
;
SHELXL97 (Sheldrick, 2008)
;
_computing_molecular_graphics
;
ORTEPIII (Burnett & Johnson, 1996)
;
_computing_publication_material
;
SHELXL97 (Sheldrick, 2008)
;
loop_
    _atom_site_type_symbol
    _atom_site_label
    _atom_site_fract_x
    _atom_site_fract_y
    _atom_site_fract_z
    _atom_site_U_iso_or_equiv
    _atom_site_adp_type
    _atom_site_calc_flag
    _atom_site_refinement_flags
    _atom_site_occupancy
    _atom_site_symmetry_multiplicity
    _atom_site_disorder_assembly
    _atom_site_disorder_group
    O O1 0.30526(6) 0.71806(9) 0.04126(8) 0.0649(4) Uani d . 1 1 . .
    O O2 0.43048(7) 0.88098(9) -0.07348(7) 0.0650(4) Uani d . 1 1 . .
    O O3 0.19308(8) 0.91363(15) 0.23930(9) 0.0919(5) Uani d U 1 1 . .
    O O4 0.10679(6) 0.23802(9) 0.22905(6) 0.0524(3) Uani d . 1 1 . .
    O O5 0.03957(6) 0.49125(9) 0.15600(7) 0.0621(3) Uani d . 1 1 . .
    O O6 -0.03644(7) -0.05271(10) 0.09642(8) 0.0709(4) Uani d . 1 1 . .
    C C1 0.35478(8) 0.88485(13) 0.02904(10) 0.0504(4) Uani d U 1 1 . .
    C C2 0.39295(9) 0.93766(14) -0.02605(11) 0.0551(4) Uani d U 1 1 . .
    C C3 0.38780(11) 1.04614(15) -0.03283(13) 0.0708(6) Uani d U 1 1 . .
    H H3 0.4131 1.0819 -0.0703 0.085 Uiso calc R 1 1 . .
    C C4 0.34683(12) 1.09827(16) 0.01425(13) 0.0748(6) Uani d U 1 1 . .
    H H4 0.3440 1.1712 0.0088 0.090 Uiso calc R 1 1 . .
    C C5 0.30795(10) 1.05116(15) 0.07093(12) 0.0655(5) Uani d U 1 1 . .
    C C6 0.26594(12) 1.10606(18) 0.11951(15) 0.0829(7) Uani d U 1 1 . .
    H H6 0.2635 1.1790 0.1139 0.099 Uiso calc R 1 1 . .
    C C7 0.22837(12) 1.06117(19) 0.17422(14) 0.0807(7) Uani d U 1 1 . .
    H H7 0.2002 1.1012 0.2064 0.097 Uiso calc R 1 1 . .
    C C8 0.23233(11) 0.95147(18) 0.18221(12) 0.0741(5) Uani d U 1 1 . .
    C C9 0.27245(9) 0.89312(15) 0.13665(10) 0.0589(5) Uani d U 1 1 . .
    H H9 0.2746 0.8204 0.1438 0.071 Uiso calc R 1 1 . .
    C C10 0.31102(9) 0.94020(14) 0.07859(11) 0.0564(4) Uani d U 1 1 . .
    C C11 0.35854(9) 0.77030(13) 0.03250(10) 0.0483(4) Uani d . 1 1 . .
    C C12 0.42958(8) 0.71828(12) 0.02502(10) 0.0446(4) Uani d . 1 1 . .
    C C13 0.43721(9) 0.65382(13) -0.04057(9) 0.0475(4) Uani d . 1 1 . .
    C C14 0.37884(10) 0.62973(14) -0.10021(10) 0.0583(5) Uani d . 1 1 . .
    H H14 0.3324 0.6589 -0.0969 0.070 Uiso calc R 1 1 . .
    C C15 0.38916(12) 0.56528(15) -0.16185(11) 0.0671(5) Uani d . 1 1 . .
    H H15 0.3496 0.5491 -0.2004 0.081 Uiso calc R 1 1 . .
    C C16 0.45763(12) 0.52246(16) -0.16906(11) 0.0676(5) Uani d . 1 1 . .
    H H16 0.4636 0.4771 -0.2120 0.081 Uiso calc R 1 1 . .
    C C17 0.51455(11) 0.54500(15) -0.11592(11) 0.0614(5) Uani d . 1 1 . .
    H H17 0.5605 0.5161 -0.1222 0.074 Uiso calc R 1 1 . .
    C C18 0.50708(9) 0.61207(13) -0.04985(10) 0.0497(4) Uani d . 1 1 . .
    C C19 0.56517(9) 0.63494(13) 0.00600(10) 0.0536(4) Uani d . 1 1 . .
    H H19 0.6118 0.6102 -0.0022 0.064 Uiso calc R 1 1 . .
    C C20 0.55731(9) 0.69286(13) 0.07348(10) 0.0499(4) Uani d . 1 1 . .
    C C21 0.61593(10) 0.70988(14) 0.13398(12) 0.0618(5) Uani d . 1 1 . .
    H H21 0.6627 0.6852 0.1262 0.074 Uiso calc R 1 1 . .
    C C22 0.60641(11) 0.76003(15) 0.20167(12) 0.0706(6) Uani d . 1 1 . .
    H H22 0.6462 0.7701 0.2413 0.085 Uiso calc R 1 1 . .
    C C23 0.53746(11) 0.79769(15) 0.21381(11) 0.0668(5) Uani d . 1 1 . .
    H H23 0.5307 0.8308 0.2626 0.080 Uiso calc R 1 1 . .
    C C24 0.48051(9) 0.78739(13) 0.15684(10) 0.0549(5) Uani d . 1 1 . .
    H H24 0.4350 0.8158 0.1656 0.066 Uiso calc R 1 1 . .
    C C25 0.48758(8) 0.73474(12) 0.08406(10) 0.0450(4) Uani d . 1 1 . .
    C C26 0.47145(10) 0.93094(16) -0.12941(12) 0.0746(6) Uani d . 1 1 . .
    H H26A 0.5062 0.9787 -0.1011 0.090 Uiso calc R 1 1 . .
    H H26B 0.4387 0.9693 -0.1682 0.090 Uiso calc R 1 1 . .
    H H26C 0.4976 0.8790 -0.1572 0.090 Uiso calc R 1 1 . .
    C C27 0.19236(14) 0.8052(2) 0.25240(14) 0.1039(8) Uani d . 1 1 . .
    H H27A 0.2417 0.7812 0.2692 0.125 Uiso calc R 1 1 . .
    H H27B 0.1736 0.7702 0.2030 0.125 Uiso calc R 1 1 . .
    H H27C 0.1613 0.7895 0.2941 0.125 Uiso calc R 1 1 . .
    C C28 0.01998(8) 0.31643(13) 0.13395(9) 0.0427(4) Uani d . 1 1 . .
    C C29 -0.00418(8) 0.41658(14) 0.12093(9) 0.0493(4) Uani d . 1 1 . .
    C C30 -0.07104(9) 0.43797(15) 0.07641(11) 0.0598(5) Uani d . 1 1 . .
    H H30 -0.0869 0.5072 0.0679 0.072 Uiso calc R 1 1 . .
    C C31 -0.11253(9) 0.35791(17) 0.04575(10) 0.0615(5) Uani d . 1 1 . .
    H H31 -0.1572 0.3724 0.0148 0.074 Uiso calc R 1 1 . .
    C C32 -0.09160(8) 0.25468(15) 0.05827(10) 0.0511(4) Uani d . 1 1 . .
    C C33 -0.13472(9) 0.17240(18) 0.02490(11) 0.0632(5) Uani d . 1 1 . .
    H H33 -0.1789 0.1872 -0.0069 0.076 Uiso calc R 1 1 . .
    C C34 -0.11440(9) 0.07300(18) 0.03721(11) 0.0642(5) Uani d . 1 1 . .
    H H34 -0.1436 0.0188 0.0134 0.077 Uiso calc R 1 1 . .
    C C35 -0.04946(9) 0.05029(15) 0.08581(11) 0.0560(5) Uani d . 1 1 . .
    C C36 -0.00565(8) 0.12704(14) 0.11868(9) 0.0488(4) Uani d . 1 1 . .
    H H36 0.0381 0.1102 0.1506 0.059 Uiso calc R 1 1 . .
    C C37 -0.02517(8) 0.23192(13) 0.10545(9) 0.0453(4) Uani d . 1 1 . .
    C C38 0.09465(8) 0.29910(13) 0.17421(9) 0.0417(4) Uani d . 1 1 . .
    C C39 0.15548(7) 0.35787(12) 0.14272(9) 0.0392(4) Uani d . 1 1 . .
    C C40 0.19892(8) 0.42532(12) 0.19288(9) 0.0423(4) Uani d . 1 1 . .
    C C41 0.19107(9) 0.43916(14) 0.27562(10) 0.0545(5) Uani d . 1 1 . .
    H H41 0.1553 0.4010 0.2990 0.065 Uiso calc R 1 1 . .
    C C42 0.23375(10) 0.50569(15) 0.32078(11) 0.0647(5) Uani d . 1 1 . .
    H H42 0.2282 0.5122 0.3758 0.078 Uiso calc R 1 1 . .
    C C43 0.28638(10) 0.56567(15) 0.28822(11) 0.0635(5) Uani d . 1 1 . .
    H H43 0.3157 0.6122 0.3211 0.076 Uiso calc R 1 1 . .
    C C44 0.29504(9) 0.55677(14) 0.20990(10) 0.0559(5) Uani d . 1 1 . .
    H H44 0.3303 0.5978 0.1881 0.067 Uiso calc R 1 1 . .
    C C45 0.25198(8) 0.48675(12) 0.15987(9) 0.0441(4) Uani d . 1 1 . .
    C C46 0.25969(8) 0.47903(12) 0.07897(9) 0.0451(4) Uani d . 1 1 . .
    H H46 0.2939 0.5218 0.0571 0.054 Uiso calc R 1 1 . .
    C C47 0.21865(8) 0.41046(12) 0.02949(9) 0.0399(4) Uani d . 1 1 . .
    C C48 0.22752(8) 0.40196(13) -0.05310(9) 0.0468(4) Uani d . 1 1 . .
    H H48 0.2602 0.4468 -0.0756 0.056 Uiso calc R 1 1 . .
    C C49 0.19020(8) 0.33104(14) -0.09977(9) 0.0507(4) Uani d . 1 1 . .
    H H49 0.1968 0.3263 -0.1546 0.061 Uiso calc R 1 1 . .
    C C50 0.14141(8) 0.26408(13) -0.06721(10) 0.0471(4) Uani d . 1 1 . .
    H H50 0.1167 0.2129 -0.1000 0.057 Uiso calc R 1 1 . .
    C C51 0.12934(8) 0.27177(12) 0.01032(9) 0.0425(4) Uani d . 1 1 . .
    H H51 0.0956 0.2266 0.0307 0.051 Uiso calc R 1 1 . .
    C C52 0.16631(7) 0.34640(11) 0.06179(9) 0.0377(4) Uani d . 1 1 . .
    C C53 0.01975(11) 0.59695(14) 0.14541(13) 0.0739(6) Uani d . 1 1 . .
    H H53A -0.0258 0.6095 0.1680 0.089 Uiso calc R 1 1 . .
    H H53B 0.0135 0.6134 0.0884 0.089 Uiso calc R 1 1 . .
    H H53C 0.0579 0.6406 0.1725 0.089 Uiso calc R 1 1 . .
    C C54 0.02583(11) -0.08217(15) 0.14738(13) 0.0743(6) Uani d . 1 1 . .
    H H54A 0.0692 -0.0561 0.1259 0.089 Uiso calc R 1 1 . .
    H H54B 0.0282 -0.1576 0.1509 0.089 Uiso calc R 1 1 . .
    H H54C 0.0232 -0.0532 0.2006 0.089 Uiso calc R 1 1 . .
loop_
    _atom_site_aniso_label
    _atom_site_aniso_U_11
    _atom_site_aniso_U_22
    _atom_site_aniso_U_33
    _atom_site_aniso_U_12
    _atom_site_aniso_U_13
    _atom_site_aniso_U_23
    O1 0.0497(7) 0.0481(8) 0.0986(10) -0.0031(6) 0.0160(6) -0.0040(7)
    O2 0.0689(8) 0.0554(8) 0.0714(8) 0.0007(7) 0.0113(7) 0.0108(7)
    O3 0.0797(10) 0.1155(14) 0.0815(10) 0.0306(10) 0.0133(7) -0.0171(10)
    O4 0.0528(7) 0.0567(8) 0.0466(6) -0.0016(6) 0.0000(5) 0.0105(6)
    O5 0.0507(7) 0.0469(8) 0.0862(9) 0.0097(6) -0.0033(6) -0.0042(6)
    O6 0.0615(8) 0.0577(9) 0.0931(10) -0.0130(7) 0.0064(7) -0.0037(7)
    C1 0.0421(9) 0.0431(11) 0.0622(11) 0.0046(7) -0.0106(7) -0.0029(8)
    C2 0.0519(10) 0.0444(9) 0.0644(11) -0.0027(8) -0.0145(8) 0.0071(9)
    C3 0.0748(13) 0.0473(9) 0.0867(14) 0.0002(11) -0.0073(11) 0.0039(11)
    C4 0.0799(14) 0.0458(12) 0.0927(15) 0.0021(11) -0.0176(11) 0.0017(11)
    C5 0.0575(11) 0.0570(13) 0.0759(13) 0.0140(9) -0.0194(8) -0.0129(9)
    C6 0.0759(14) 0.0768(16) 0.0895(16) 0.0238(12) -0.0191(12) -0.0249(12)
    C7 0.0665(13) 0.0909(13) 0.0795(15) 0.0388(13) -0.0140(11) -0.0362(13)
    C8 0.0559(11) 0.0943(13) 0.0690(12) 0.0231(11) -0.0064(8) -0.0194(11)
    C9 0.0476(10) 0.0622(13) 0.0636(11) 0.0168(9) -0.0091(8) -0.0148(9)
    C10 0.0451(9) 0.0512(12) 0.0673(11) 0.0077(8) -0.0180(7) -0.0071(9)
    C11 0.0436(9) 0.0449(11) 0.0547(10) -0.0011(8) -0.0016(8) 0.0019(8)
    C12 0.0440(9) 0.0386(10) 0.0511(9) 0.0005(7) 0.0045(7) 0.0058(8)
    C13 0.0540(10) 0.0425(10) 0.0458(9) -0.0050(8) 0.0043(8) 0.0057(8)
    C14 0.0630(11) 0.0551(12) 0.0554(11) -0.0042(9) 0.0006(9) 0.0037(9)
    C15 0.0831(14) 0.0661(14) 0.0499(11) -0.0146(12) -0.0027(10) 0.0033(10)
    C16 0.0927(16) 0.0626(13) 0.0500(11) -0.0108(12) 0.0181(11) -0.0042(10)
    C17 0.0749(13) 0.0582(12) 0.0546(11) -0.0043(10) 0.0228(10) -0.0013(10)
    C18 0.0569(10) 0.0462(11) 0.0480(10) -0.0024(8) 0.0146(8) 0.0037(8)
    C19 0.0497(10) 0.0526(11) 0.0602(11) 0.0027(9) 0.0138(8) 0.0003(9)
    C20 0.0463(9) 0.0455(10) 0.0577(10) 0.0012(8) 0.0053(8) 0.0022(9)
    C21 0.0479(10) 0.0583(12) 0.0771(13) 0.0071(9) -0.0028(9) -0.0041(10)
    C22 0.0633(12) 0.0682(14) 0.0748(14) 0.0114(11) -0.0169(10) -0.0125(11)
    C23 0.0733(13) 0.0635(13) 0.0603(11) 0.0150(11) -0.0070(10) -0.0131(10)
    C24 0.0542(10) 0.0513(11) 0.0585(11) 0.0115(9) 0.0027(9) -0.0043(9)
    C25 0.0452(9) 0.0378(10) 0.0519(10) 0.0019(7) 0.0043(7) 0.0023(8)
    C26 0.0636(12) 0.0801(15) 0.0802(14) -0.0126(11) 0.0081(10) 0.0194(12)
    C27 0.0995(19) 0.131(3) 0.0864(17) 0.0015(18) 0.0328(14) -0.0037(17)
    C28 0.0360(8) 0.0505(11) 0.0423(9) 0.0027(8) 0.0074(7) 0.0028(8)
    C29 0.0413(9) 0.0532(12) 0.0538(10) 0.0047(8) 0.0066(8) 0.0006(9)
    C30 0.0466(10) 0.0613(13) 0.0708(12) 0.0145(9) 0.0029(9) 0.0057(10)
    C31 0.0378(9) 0.0843(15) 0.0610(11) 0.0096(10) -0.0002(8) 0.0039(11)
    C32 0.0354(8) 0.0676(13) 0.0507(10) 0.0008(9) 0.0070(7) 0.0005(9)
    C33 0.0403(9) 0.0884(16) 0.0601(11) -0.0058(10) 0.0023(8) -0.0046(11)
    C34 0.0465(10) 0.0803(16) 0.0659(12) -0.0181(10) 0.0065(9) -0.0113(11)
    C35 0.0487(10) 0.0583(13) 0.0626(11) -0.0070(9) 0.0135(8) -0.0020(9)
    C36 0.0403(9) 0.0555(12) 0.0513(10) -0.0040(8) 0.0075(7) -0.0002(8)
    C37 0.0356(8) 0.0575(12) 0.0439(9) -0.0011(8) 0.0090(7) 0.0022(8)
    C38 0.0413(9) 0.0434(10) 0.0407(9) 0.0030(7) 0.0054(7) -0.0006(8)
    C39 0.0337(7) 0.0410(9) 0.0424(8) 0.0061(7) 0.0021(6) 0.0020(7)
    C40 0.0361(8) 0.0475(10) 0.0427(9) 0.0067(7) 0.0016(7) 0.0000(8)
    C41 0.0502(10) 0.0685(13) 0.0443(9) 0.0011(9) 0.0031(8) -0.0048(9)
    C42 0.0596(11) 0.0867(15) 0.0463(10) 0.0019(11) -0.0004(9) -0.0124(10)
    C43 0.0547(11) 0.0728(13) 0.0599(12) -0.0031(10) -0.0076(9) -0.0160(10)
    C44 0.0461(9) 0.0594(12) 0.0603(11) -0.0049(9) -0.0031(8) -0.0075(9)
    C45 0.0377(8) 0.0462(10) 0.0472(9) 0.0024(7) -0.0010(7) -0.0028(8)
    C46 0.0368(8) 0.0458(10) 0.0530(10) -0.0016(7) 0.0059(7) 0.0017(8)
    C47 0.0341(8) 0.0408(9) 0.0444(9) 0.0052(7) 0.0031(7) 0.0005(7)
    C48 0.0396(8) 0.0560(11) 0.0458(9) -0.0012(8) 0.0085(7) 0.0041(8)
    C49 0.0443(9) 0.0664(12) 0.0422(9) -0.0018(9) 0.0075(7) -0.0054(9)
    C50 0.0399(8) 0.0532(11) 0.0483(10) -0.0018(8) 0.0057(7) -0.0097(8)
    C51 0.0345(8) 0.0442(10) 0.0486(9) 0.0010(7) 0.0045(7) -0.0012(8)
    C52 0.0323(7) 0.0382(9) 0.0424(9) 0.0055(7) 0.0026(6) 0.0015(7)
    C53 0.0721(13) 0.0509(13) 0.0974(15) 0.0119(10) 0.0038(11) 0.0021(11)
    C54 0.0737(14) 0.0528(13) 0.0964(15) -0.0027(11) 0.0094(12) 0.0021(11)
_geom_special_details
;
 All esds (except the esd in the dihedral angle between two l.s. planes)
 are estimated using the full covariance matrix.  The cell esds are taken
 into account individually in the estimation of esds in distances, angles
 and torsion angles; correlations between esds in cell parameters are only
 used when they are defined by crystal symmetry.  An approximate (isotropic)
 treatment of cell esds is used for estimating esds involving l.s. planes.
;
loop_
    _geom_bond_atom_site_label_1
    _geom_bond_atom_site_label_2
    _geom_bond_site_symmetry_2
    _geom_bond_distance
    _geom_bond_publ_flag
    O1 C11 . 1.2226(18) ?
    O2 C2 . 1.339(2) ?
    O2 C26 . 1.432(2) ?
    O3 C8 . 1.364(2) ?
    O3 C27 . 1.423(3) ?
    O4 C38 . 1.2203(17) ?
    O5 C29 . 1.3574(19) ?
    O5 C53 . 1.425(2) ?
    O6 C35 . 1.365(2) ?
    O6 C54 . 1.417(2) ?
    C1 C2 . 1.409(2) ?
    C1 C10 . 1.424(2) ?
    C1 C11 . 1.487(2) ?
    C2 C3 . 1.413(3) ?
    C3 C4 . 1.343(3) ?
    C3 H3 . 0.9500 ?
    C4 C5 . 1.402(3) ?
    C4 H4 . 0.9500 ?
    C5 C6 . 1.390(3) ?
    C5 C10 . 1.444(3) ?
    C6 C7 . 1.350(3) ?
    C6 H6 . 0.9500 ?
    C7 C8 . 1.429(3) ?
    C7 H7 . 0.9500 ?
    C8 C9 . 1.359(2) ?
    C9 C10 . 1.416(2) ?
    C9 H9 . 0.9500 ?
    C11 C12 . 1.501(2) ?
    C12 C25 . 1.402(2) ?
    C12 C13 . 1.407(2) ?
    C13 C14 . 1.431(2) ?
    C13 C18 . 1.432(2) ?
    C14 C15 . 1.365(2) ?
    C14 H14 . 0.9500 ?
    C15 C16 . 1.407(3) ?
    C15 H15 . 0.9500 ?
    C16 C17 . 1.342(3) ?
    C16 H16 . 0.9500 ?
    C17 C18 . 1.433(2) ?
    C17 H17 . 0.9500 ?
    C18 C19 . 1.385(2) ?
    C19 C20 . 1.386(2) ?
    C19 H19 . 0.9500 ?
    C20 C21 . 1.426(2) ?
    C20 C25 . 1.435(2) ?
    C21 C22 . 1.344(2) ?
    C21 H21 . 0.9500 ?
    C22 C23 . 1.408(3) ?
    C22 H22 . 0.9500 ?
    C23 C24 . 1.356(2) ?
    C23 H23 . 0.9500 ?
    C24 C25 . 1.425(2) ?
    C24 H24 . 0.9500 ?
    C26 H26A . 0.9800 ?
    C26 H26B . 0.9800 ?
    C26 H26C . 0.9800 ?
    C27 H27A . 0.9800 ?
    C27 H27B . 0.9800 ?
    C27 H27C . 0.9800 ?
    C28 C29 . 1.383(2) ?
    C28 C37 . 1.431(2) ?
    C28 C38 . 1.494(2) ?
    C29 C30 . 1.407(2) ?
    C30 C31 . 1.361(3) ?
    C30 H30 . 0.9500 ?
    C31 C32 . 1.403(2) ?
    C31 H31 . 0.9500 ?
    C32 C33 . 1.414(2) ?
    C32 C37 . 1.425(2) ?
    C33 C34 . 1.352(3) ?
    C33 H33 . 0.9500 ?
    C34 C35 . 1.414(2) ?
    C34 H34 . 0.9500 ?
    C35 C36 . 1.364(2) ?
    C36 C37 . 1.418(2) ?
    C36 H36 . 0.9500 ?
    C38 C39 . 1.509(2) ?
    C39 C40 . 1.408(2) ?
    C39 C52 . 1.4113(19) ?
    C40 C45 . 1.428(2) ?
    C40 C41 . 1.432(2) ?
    C41 C42 . 1.350(2) ?
    C41 H41 . 0.9500 ?
    C42 C43 . 1.409(3) ?
    C42 H42 . 0.9500 ?
    C43 C44 . 1.355(2) ?
    C43 H43 . 0.9500 ?
    C44 C45 . 1.424(2) ?
    C44 H44 . 0.9500 ?
    C45 C46 . 1.393(2) ?
    C46 C47 . 1.389(2) ?
    C46 H46 . 0.9500 ?
    C47 C48 . 1.427(2) ?
    C47 C52 . 1.433(2) ?
    C48 C49 . 1.351(2) ?
    C48 H48 . 0.9500 ?
    C49 C50 . 1.410(2) ?
    C49 H49 . 0.9500 ?
    C50 C51 . 1.357(2) ?
    C50 H50 . 0.9500 ?
    C51 C52 . 1.425(2) ?
    C51 H51 . 0.9500 ?
    C53 H53A . 0.9800 ?
    C53 H53B . 0.9800 ?
    C53 H53C . 0.9800 ?
    C54 H54A . 0.9800 ?
    C54 H54B . 0.9800 ?
    C54 H54C . 0.9800 ?
loop_
    _geom_angle_atom_site_label_1
    _geom_angle_atom_site_label_2
    _geom_angle_atom_site_label_3
    _geom_angle_site_symmetry_1
    _geom_angle_site_symmetry_3
    _geom_angle
    _geom_angle_publ_flag
    C2 O2 C26 . . 119.82(15) ?
    C8 O3 C27 . . 118.70(17) ?
    C29 O5 C53 . . 119.77(14) ?
    C35 O6 C54 . . 117.68(14) ?
    C2 C1 C10 . . 120.40(16) ?
    C2 C1 C11 . . 119.08(16) ?
    C10 C1 C11 . . 120.47(16) ?
    O2 C2 C1 . . 117.57(15) ?
    O2 C2 C3 . . 122.18(17) ?
    C1 C2 C3 . . 120.15(18) ?
    C4 C3 C2 . . 119.4(2) ?
    C4 C3 H3 . . 120.3 ?
    C2 C3 H3 . . 120.3 ?
    C3 C4 C5 . . 123.7(2) ?
    C3 C4 H4 . . 118.2 ?
    C5 C4 H4 . . 118.2 ?
    C6 C5 C4 . . 123.1(2) ?
    C6 C5 C10 . . 118.4(2) ?
    C4 C5 C10 . . 118.46(18) ?
    C7 C6 C5 . . 123.4(2) ?
    C7 C6 H6 . . 118.3 ?
    C5 C6 H6 . . 118.3 ?
    C6 C7 C8 . . 117.9(2) ?
    C6 C7 H7 . . 121.0 ?
    C8 C7 H7 . . 121.0 ?
    C9 C8 O3 . . 124.8(2) ?
    C9 C8 C7 . . 121.7(2) ?
    O3 C8 C7 . . 113.5(2) ?
    C8 C9 C10 . . 120.29(19) ?
    C8 C9 H9 . . 119.9 ?
    C10 C9 H9 . . 119.9 ?
    C9 C10 C1 . . 123.81(17) ?
    C9 C10 C5 . . 118.23(17) ?
    C1 C10 C5 . . 117.93(17) ?
    O1 C11 C1 . . 121.49(15) ?
    O1 C11 C12 . . 119.62(15) ?
    C1 C11 C12 . . 118.89(14) ?
    C25 C12 C13 . . 120.90(14) ?
    C25 C12 C11 . . 119.13(14) ?
    C13 C12 C11 . . 119.97(14) ?
    C12 C13 C14 . . 123.29(15) ?
    C12 C13 C18 . . 118.84(15) ?
    C14 C13 C18 . . 117.85(15) ?
    C15 C14 C13 . . 120.70(18) ?
    C15 C14 H14 . . 119.6 ?
    C13 C14 H14 . . 119.6 ?
    C14 C15 C16 . . 120.85(18) ?
    C14 C15 H15 . . 119.6 ?
    C16 C15 H15 . . 119.6 ?
    C17 C16 C15 . . 120.71(18) ?
    C17 C16 H16 . . 119.6 ?
    C15 C16 H16 . . 119.6 ?
    C16 C17 C18 . . 121.03(19) ?
    C16 C17 H17 . . 119.5 ?
    C18 C17 H17 . . 119.5 ?
    C19 C18 C13 . . 119.55(15) ?
    C19 C18 C17 . . 121.62(16) ?
    C13 C18 C17 . . 118.80(16) ?
    C18 C19 C20 . . 122.03(16) ?
    C18 C19 H19 . . 119.0 ?
    C20 C19 H19 . . 119.0 ?
    C19 C20 C21 . . 122.07(16) ?
    C19 C20 C25 . . 119.11(15) ?
    C21 C20 C25 . . 118.80(16) ?
    C22 C21 C20 . . 121.47(17) ?
    C22 C21 H21 . . 119.3 ?
    C20 C21 H21 . . 119.3 ?
    C21 C22 C23 . . 119.97(18) ?
    C21 C22 H22 . . 120.0 ?
    C23 C22 H22 . . 120.0 ?
    C24 C23 C22 . . 120.98(18) ?
    C24 C23 H23 . . 119.5 ?
    C22 C23 H23 . . 119.5 ?
    C23 C24 C25 . . 121.32(16) ?
    C23 C24 H24 . . 119.3 ?
    C25 C24 H24 . . 119.3 ?
    C12 C25 C24 . . 123.32(14) ?
    C12 C25 C20 . . 119.25(15) ?
    C24 C25 C20 . . 117.36(14) ?
    O2 C26 H26A . . 109.5 ?
    O2 C26 H26B . . 109.5 ?
    H26A C26 H26B . . 109.5 ?
    O2 C26 H26C . . 109.5 ?
    H26A C26 H26C . . 109.5 ?
    H26B C26 H26C . . 109.5 ?
    O3 C27 H27A . . 109.5 ?
    O3 C27 H27B . . 109.5 ?
    H27A C27 H27B . . 109.5 ?
    O3 C27 H27C . . 109.5 ?
    H27A C27 H27C . . 109.5 ?
    H27B C27 H27C . . 109.5 ?
    C29 C28 C37 . . 119.79(14) ?
    C29 C28 C38 . . 118.86(15) ?
    C37 C28 C38 . . 121.28(14) ?
    O5 C29 C28 . . 115.55(14) ?
    O5 C29 C30 . . 122.95(16) ?
    C28 C29 C30 . . 121.47(17) ?
    C31 C30 C29 . . 118.89(17) ?
    C31 C30 H30 . . 120.6 ?
    C29 C30 H30 . . 120.6 ?
    C30 C31 C32 . . 122.25(16) ?
    C30 C31 H31 . . 118.9 ?
    C32 C31 H31 . . 118.9 ?
    C31 C32 C33 . . 121.58(16) ?
    C31 C32 C37 . . 119.39(16) ?
    C33 C32 C37 . . 119.03(17) ?
    C34 C33 C32 . . 121.39(17) ?
    C34 C33 H33 . . 119.3 ?
    C32 C33 H33 . . 119.3 ?
    C33 C34 C35 . . 119.60(18) ?
    C33 C34 H34 . . 120.2 ?
    C35 C34 H34 . . 120.2 ?
    C36 C35 O6 . . 124.78(16) ?
    C36 C35 C34 . . 121.17(18) ?
    O6 C35 C34 . . 114.05(17) ?
    C35 C36 C37 . . 120.26(16) ?
    C35 C36 H36 . . 119.9 ?
    C37 C36 H36 . . 119.9 ?
    C36 C37 C32 . . 118.52(15) ?
    C36 C37 C28 . . 123.39(14) ?
    C32 C37 C28 . . 118.02(15) ?
    O4 C38 C28 . . 121.83(14) ?
    O4 C38 C39 . . 120.82(13) ?
    C28 C38 C39 . . 117.33(13) ?
    C40 C39 C52 . . 120.94(13) ?
    C40 C39 C38 . . 120.26(13) ?
    C52 C39 C38 . . 118.78(13) ?
    C39 C40 C45 . . 119.09(14) ?
    C39 C40 C41 . . 123.44(14) ?
    C45 C40 C41 . . 117.42(14) ?
    C42 C41 C40 . . 120.96(17) ?
    C42 C41 H41 . . 119.5 ?
    C40 C41 H41 . . 119.5 ?
    C41 C42 C43 . . 121.50(17) ?
    C41 C42 H42 . . 119.3 ?
    C43 C42 H42 . . 119.3 ?
    C44 C43 C42 . . 119.81(17) ?
    C44 C43 H43 . . 120.1 ?
    C42 C43 H43 . . 120.1 ?
    C43 C44 C45 . . 120.90(17) ?
    C43 C44 H44 . . 119.5 ?
    C45 C44 H44 . . 119.5 ?
    C46 C45 C44 . . 121.03(15) ?
    C46 C45 C40 . . 119.57(14) ?
    C44 C45 C40 . . 119.39(15) ?
    C47 C46 C45 . . 121.78(14) ?
    C47 C46 H46 . . 119.1 ?
    C45 C46 H46 . . 119.1 ?
    C46 C47 C48 . . 121.48(14) ?
    C46 C47 C52 . . 119.53(14) ?
    C48 C47 C52 . . 118.99(14) ?
    C49 C48 C47 . . 121.00(15) ?
    C49 C48 H48 . . 119.5 ?
    C47 C48 H48 . . 119.5 ?
    C48 C49 C50 . . 120.14(15) ?
    C48 C49 H49 . . 119.9 ?
    C50 C49 H49 . . 119.9 ?
    C51 C50 C49 . . 120.90(15) ?
    C51 C50 H50 . . 119.6 ?
    C49 C50 H50 . . 119.6 ?
    C50 C51 C52 . . 121.23(14) ?
    C50 C51 H51 . . 119.4 ?
    C52 C51 H51 . . 119.4 ?
    C39 C52 C51 . . 123.45(13) ?
    C39 C52 C47 . . 118.93(13) ?
    C51 C52 C47 . . 117.59(13) ?
    O5 C53 H53A . . 109.5 ?
    O5 C53 H53B . . 109.5 ?
    H53A C53 H53B . . 109.5 ?
    O5 C53 H53C . . 109.5 ?
    H53A C53 H53C . . 109.5 ?
    H53B C53 H53C . . 109.5 ?
    O6 C54 H54A . . 109.5 ?
    O6 C54 H54B . . 109.5 ?
    H54A C54 H54B . . 109.5 ?
    O6 C54 H54C . . 109.5 ?
    H54A C54 H54C . . 109.5 ?
    H54B C54 H54C . . 109.5 ?
loop_
    _geom_torsion_atom_site_label_1
    _geom_torsion_atom_site_label_2
    _geom_torsion_atom_site_label_3
    _geom_torsion_atom_site_label_4
    _geom_torsion_site_symmetry_1
    _geom_torsion_site_symmetry_2
    _geom_torsion_site_symmetry_3
    _geom_torsion_site_symmetry_4
    _geom_torsion
    _geom_torsion_publ_flag
    C26 O2 C2 C1 . . . . -178.71(14) ?
    C26 O2 C2 C3 . . . . 4.7(2) ?
    C10 C1 C2 O2 . . . . -176.99(14) ?
    C11 C1 C2 O2 . . . . 0.7(2) ?
    C10 C1 C2 C3 . . . . -0.3(2) ?
    C11 C1 C2 C3 . . . . 177.33(15) ?
    O2 C2 C3 C4 . . . . 177.20(17) ?
    C1 C2 C3 C4 . . . . 0.7(3) ?
    C2 C3 C4 C5 . . . . 0.0(3) ?
    C3 C4 C5 C6 . . . . 179.76(19) ?
    C3 C4 C5 C10 . . . . -1.0(3) ?
    C4 C5 C6 C7 . . . . -179.99(19) ?
    C10 C5 C6 C7 . . . . 0.7(3) ?
    C5 C6 C7 C8 . . . . 0.0(3) ?
    C27 O3 C8 C9 . . . . -1.0(3) ?
    C27 O3 C8 C7 . . . . 179.54(18) ?
    C6 C7 C8 C9 . . . . 0.1(3) ?
    C6 C7 C8 O3 . . . . 179.52(17) ?
    O3 C8 C9 C10 . . . . 179.69(16) ?
    C7 C8 C9 C10 . . . . -0.9(3) ?
    C8 C9 C10 C1 . . . . 179.38(15) ?
    C8 C9 C10 C5 . . . . 1.6(2) ?
    C2 C1 C10 C9 . . . . -178.42(15) ?
    C11 C1 C10 C9 . . . . 4.0(2) ?
    C2 C1 C10 C5 . . . . -0.7(2) ?
    C11 C1 C10 C5 . . . . -178.28(14) ?
    C6 C5 C10 C9 . . . . -1.5(2) ?
    C4 C5 C10 C9 . . . . 179.16(16) ?
    C6 C5 C10 C1 . . . . -179.42(16) ?
    C4 C5 C10 C1 . . . . 1.3(2) ?
    C2 C1 C11 O1 . . . . -139.85(17) ?
    C10 C1 C11 O1 . . . . 37.8(2) ?
    C2 C1 C11 C12 . . . . 40.1(2) ?
    C10 C1 C11 C12 . . . . -142.21(15) ?
    O1 C11 C12 C25 . . . . -115.57(18) ?
    C1 C11 C12 C25 . . . . 64.4(2) ?
    O1 C11 C12 C13 . . . . 64.3(2) ?
    C1 C11 C12 C13 . . . . -115.69(17) ?
    C25 C12 C13 C14 . . . . 176.42(15) ?
    C11 C12 C13 C14 . . . . -3.4(2) ?
    C25 C12 C13 C18 . . . . -5.3(2) ?
    C11 C12 C13 C18 . . . . 174.81(14) ?
    C12 C13 C14 C15 . . . . -178.89(16) ?
    C18 C13 C14 C15 . . . . 2.8(2) ?
    C13 C14 C15 C16 . . . . -1.1(3) ?
    C14 C15 C16 C17 . . . . -0.8(3) ?
    C15 C16 C17 C18 . . . . 0.8(3) ?
    C12 C13 C18 C19 . . . . 0.7(2) ?
    C14 C13 C18 C19 . . . . 179.03(15) ?
    C12 C13 C18 C17 . . . . 178.94(14) ?
    C14 C13 C18 C17 . . . . -2.7(2) ?
    C16 C17 C18 C19 . . . . 179.17(17) ?
    C16 C17 C18 C13 . . . . 0.9(3) ?
    C13 C18 C19 C20 . . . . 3.5(3) ?
    C17 C18 C19 C20 . . . . -174.67(15) ?
    C18 C19 C20 C21 . . . . 175.16(16) ?
    C18 C19 C20 C25 . . . . -3.1(2) ?
    C19 C20 C21 C22 . . . . -175.28(18) ?
    C25 C20 C21 C22 . . . . 3.0(3) ?
    C20 C21 C22 C23 . . . . -0.4(3) ?
    C21 C22 C23 C24 . . . . -2.3(3) ?
    C22 C23 C24 C25 . . . . 2.5(3) ?
    C13 C12 C25 C24 . . . . -171.16(15) ?
    C11 C12 C25 C24 . . . . 8.7(2) ?
    C13 C12 C25 C20 . . . . 5.8(2) ?
    C11 C12 C25 C20 . . . . -174.35(15) ?
    C23 C24 C25 C12 . . . . 177.12(17) ?
    C23 C24 C25 C20 . . . . 0.1(3) ?
    C19 C20 C25 C12 . . . . -1.6(2) ?
    C21 C20 C25 C12 . . . . -179.88(15) ?
    C19 C20 C25 C24 . . . . 175.54(15) ?
    C21 C20 C25 C24 . . . . -2.8(2) ?
    C53 O5 C29 C28 . . . . 179.33(15) ?
    C53 O5 C29 C30 . . . . -2.8(2) ?
    C37 C28 C29 O5 . . . . 174.52(13) ?
    C38 C28 C29 O5 . . . . -8.5(2) ?
    C37 C28 C29 C30 . . . . -3.4(2) ?
    C38 C28 C29 C30 . . . . 173.60(14) ?
    O5 C29 C30 C31 . . . . -177.69(16) ?
    C28 C29 C30 C31 . . . . 0.1(3) ?
    C29 C30 C31 C32 . . . . 1.3(3) ?
    C30 C31 C32 C33 . . . . -178.92(16) ?
    C30 C31 C32 C37 . . . . 0.8(3) ?
    C31 C32 C33 C34 . . . . -179.90(16) ?
    C37 C32 C33 C34 . . . . 0.4(2) ?
    C32 C33 C34 C35 . . . . 1.4(3) ?
    C54 O6 C35 C36 . . . . 2.2(2) ?
    C54 O6 C35 C34 . . . . -177.12(16) ?
    C33 C34 C35 C36 . . . . -2.0(3) ?
    C33 C34 C35 O6 . . . . 177.34(15) ?
    O6 C35 C36 C37 . . . . -178.40(14) ?
    C34 C35 C36 C37 . . . . 0.9(2) ?
    C35 C36 C37 C32 . . . . 0.8(2) ?
    C35 C36 C37 C28 . . . . -176.15(14) ?
    C31 C32 C37 C36 . . . . 178.80(15) ?
    C33 C32 C37 C36 . . . . -1.5(2) ?
    C31 C32 C37 C28 . . . . -4.0(2) ?
    C33 C32 C37 C28 . . . . 175.70(14) ?
    C29 C28 C37 C36 . . . . -177.69(14) ?
    C38 C28 C37 C36 . . . . 5.4(2) ?
    C29 C28 C37 C32 . . . . 5.3(2) ?
    C38 C28 C37 C32 . . . . -171.61(13) ?
    C29 C28 C38 O4 . . . . 132.66(16) ?
    C37 C28 C38 O4 . . . . -50.4(2) ?
    C29 C28 C38 C39 . . . . -49.21(19) ?
    C37 C28 C38 C39 . . . . 127.73(15) ?
    O4 C38 C39 C40 . . . . -61.2(2) ?
    C28 C38 C39 C40 . . . . 120.68(15) ?
    O4 C38 C39 C52 . . . . 120.84(16) ?
    C28 C38 C39 C52 . . . . -57.30(19) ?
    C52 C39 C40 C45 . . . . 3.4(2) ?
    C38 C39 C40 C45 . . . . -174.59(13) ?
    C52 C39 C40 C41 . . . . -179.19(14) ?
    C38 C39 C40 C41 . . . . 2.9(2) ?
    C39 C40 C41 C42 . . . . -179.32(16) ?
    C45 C40 C41 C42 . . . . -1.8(2) ?
    C40 C41 C42 C43 . . . . 1.5(3) ?
    C41 C42 C43 C44 . . . . -0.2(3) ?
    C42 C43 C44 C45 . . . . -0.5(3) ?
    C43 C44 C45 C46 . . . . 178.61(16) ?
    C43 C44 C45 C40 . . . . 0.1(2) ?
    C39 C40 C45 C46 . . . . 0.1(2) ?
    C41 C40 C45 C46 . . . . -177.49(14) ?
    C39 C40 C45 C44 . . . . 178.65(14) ?
    C41 C40 C45 C44 . . . . 1.0(2) ?
    C44 C45 C46 C47 . . . . 179.37(15) ?
    C40 C45 C46 C47 . . . . -2.1(2) ?
    C45 C46 C47 C48 . . . . -179.13(14) ?
    C45 C46 C47 C52 . . . . 0.7(2) ?
    C46 C47 C48 C49 . . . . 176.31(15) ?
    C52 C47 C48 C49 . . . . -3.5(2) ?
    C47 C48 C49 C50 . . . . 0.2(2) ?
    C48 C49 C50 C51 . . . . 2.2(2) ?
    C49 C50 C51 C52 . . . . -1.1(2) ?
    C40 C39 C52 C51 . . . . 173.22(14) ?
    C38 C39 C52 C51 . . . . -8.8(2) ?
    C40 C39 C52 C47 . . . . -4.8(2) ?
    C38 C39 C52 C47 . . . . 173.18(13) ?
    C50 C51 C52 C39 . . . . 179.70(14) ?
    C50 C51 C52 C47 . . . . -2.3(2) ?
    C46 C47 C52 C39 . . . . 2.8(2) ?
    C48 C47 C52 C39 . . . . -177.42(13) ?
    C46 C47 C52 C51 . . . . -175.36(13) ?
    C48 C47 C52 C51 . . . . 4.5(2) ?
loop_
    _geom_hbond_atom_site_label_d
    _geom_hbond_atom_site_label_h
    _geom_hbond_atom_site_label_a
    _geom_hbond_site_symmetry_d
    _geom_hbond_site_symmetry_h
    _geom_hbond_site_symmetry_a
    _geom_hbond_distance_dh
    _geom_hbond_distance_ha
    _geom_hbond_distance_da
    _geom_hbond_angle_dha
    _geom_hbond_publ_flag
    C7 H7 O4 1_555 1_555 1_545 0.95 2.54 3.419(3) 154 y
    C46 H46 O1 1_555 1_555 1_555 0.95 2.57 3.2925(19) 133 y
    C49 H49 O4 1_555 1_555 4_554 0.95 2.57 3.2515(19) 128 y
    C50 H50 O6 1_555 1_555 3_555 0.95 2.56 3.368(2) 143 y
    C3 H3 Cg1 1_555 1_555 3_675 0.95 2.68 3.557(2) 153 y
    C26 H26A Cg2 1_555 1_555 3_675 0.98 2.87 3.730(2) 147 y
    C30 H30 Cg3 1_555 1_555 3_565 0.95 2.71 3.602(2) 157 y
_iucr_refine_instructions_details
;
TITL yonezawalab_120724_2_
CELL  1.54187 18.59745 12.96042 16.89001 90.000 96.365 90.000
ZERR  8 0.00030 0.00020 0.00030 0.000 0.000 0.000
LATT 1
SYMM    -X, .50+Y, .50-Z
SFAC C H O
UNIT 216 160 24
SHEL 99999.000000 0.000000
L.S. 30
FMAP 2
PLAN -37
WPDB -2
HTAB
BOND $H
CONF
LIST 4
TEMP -80.0
ACTA
SIZE 0.600 0.300 0.100
DELU 0.001 0.001 O3 C8
DELU 0.001 0.001 C1 C2
DELU 0.001 0.001 C2 C3
DELU 0.001 0.001 C4 C5
DELU 0.001 0.001 C5 C6
DELU 0.001 0.001 C7 C8
DELU 0.001 0.001 C9 C10
WGHT    0.060100
EXTI    0.001843
FVAR       0.34933
O1    3    0.305255    0.718058    0.041261    11.00000    0.04971    0.04811 =
         0.09858   -0.00400    0.01597   -0.00315
O2    3    0.430476    0.880977   -0.073482    11.00000    0.06891    0.05544 =
         0.07140    0.01084    0.01132    0.00067
O3    3    0.193081    0.913627    0.239305    11.00000    0.07968    0.11548 =
         0.08151   -0.01714    0.01328    0.03061
O4    3    0.106793    0.238021    0.229053    11.00000    0.05277    0.05666 =
         0.04663    0.01054    0.00004   -0.00161
O5    3    0.039566    0.491252    0.155998    11.00000    0.05074    0.04693 =
         0.08622   -0.00422   -0.00332    0.00965
O6    3   -0.036438   -0.052708    0.096423    11.00000    0.06148    0.05768 =
         0.09306   -0.00368    0.00644   -0.01302
C1    1    0.354778    0.884850    0.029035    11.00000    0.04206    0.04312 =
         0.06223   -0.00293   -0.01056    0.00463
C2    1    0.392954    0.937657   -0.026049    11.00000    0.05188    0.04441 =
         0.06436    0.00712   -0.01454   -0.00271
C3    1    0.387796    1.046142   -0.032832    11.00000    0.07479    0.04725 =
         0.08666    0.00391   -0.00727    0.00019
AFIX  43
H3    2    0.413066    1.081859   -0.070341    11.00000   -1.20000
AFIX   0
C4    1    0.346833    1.098274    0.014246    11.00000    0.07987    0.04583 =
         0.09267    0.00167   -0.01757    0.00212
AFIX  43
H4    2    0.344042    1.171168    0.008839    11.00000   -1.20000
AFIX   0
C5    1    0.307953    1.051155    0.070931    11.00000    0.05746    0.05703 =
         0.07588   -0.01293   -0.01942    0.01402
C6    1    0.265935    1.106058    0.119513    11.00000    0.07586    0.07682 =
         0.08952   -0.02492   -0.01913    0.02381
AFIX  43
H6    2    0.263523    1.178953    0.113937    11.00000   -1.20000
AFIX   0
C7    1    0.228371    1.061166    0.174218    11.00000    0.06652    0.09094 =
         0.07954   -0.03618   -0.01398    0.03882
AFIX  43
H7    2    0.200200    1.101240    0.206383    11.00000   -1.20000
AFIX   0
C8    1    0.232327    0.951468    0.182208    11.00000    0.05595    0.09434 =
         0.06903   -0.01937   -0.00638    0.02309
C9    1    0.272452    0.893124    0.136654    11.00000    0.04764    0.06215 =
         0.06359   -0.01477   -0.00915    0.01679
AFIX  43
H9    2    0.274622    0.820442    0.143811    11.00000   -1.20000
AFIX   0
C10   1    0.311024    0.940197    0.078590    11.00000    0.04514    0.05121 =
         0.06732   -0.00707   -0.01804    0.00775
C11   1    0.358541    0.770295    0.032503    11.00000    0.04363    0.04489 =
         0.05474    0.00190   -0.00165   -0.00111
C12   1    0.429578    0.718281    0.025016    11.00000    0.04401    0.03862 =
         0.05113    0.00581    0.00453    0.00047
C13   1    0.437208    0.653825   -0.040573    11.00000    0.05400    0.04249 =
         0.04579    0.00573    0.00433   -0.00501
C14   1    0.378836    0.629725   -0.100210    11.00000    0.06300    0.05507 =
         0.05536    0.00367    0.00058   -0.00425
AFIX  43
H14   2    0.332409    0.658898   -0.096857    11.00000   -1.20000
AFIX   0
C15   1    0.389159    0.565276   -0.161849    11.00000    0.08306    0.06609 =
         0.04988    0.00326   -0.00267   -0.01456
AFIX  43
H15   2    0.349595    0.549126   -0.200377    11.00000   -1.20000
AFIX   0
C16   1    0.457626    0.522459   -0.169064    11.00000    0.09266    0.06257 =
         0.04999   -0.00415    0.01813   -0.01076
AFIX  43
H16   2    0.463638    0.477096   -0.212019    11.00000   -1.20000
AFIX   0
C17   1    0.514548    0.544999   -0.115922    11.00000    0.07490    0.05821 =
         0.05462   -0.00130    0.02277   -0.00426
AFIX  43
H17   2    0.560504    0.516050   -0.122187    11.00000   -1.20000
AFIX   0
C18   1    0.507082    0.612075   -0.049853    11.00000    0.05694    0.04623 =
         0.04802    0.00371    0.01458   -0.00235
C19   1    0.565174    0.634942    0.005995    11.00000    0.04967    0.05263 =
         0.06020    0.00034    0.01382    0.00269
AFIX  43
H19   2    0.611848    0.610161   -0.002212    11.00000   -1.20000
AFIX   0
C20   1    0.557306    0.692861    0.073481    11.00000    0.04629    0.04547 =
         0.05771    0.00217    0.00528    0.00118
C21   1    0.615927    0.709884    0.133978    11.00000    0.04788    0.05833 =
         0.07706   -0.00409   -0.00278    0.00710
AFIX  43
H21   2    0.662743    0.685221    0.126247    11.00000   -1.20000
AFIX   0
C22   1    0.606409    0.760030    0.201668    11.00000    0.06326    0.06817 =
         0.07481   -0.01246   -0.01694    0.01139
AFIX  43
H22   2    0.646178    0.770072    0.241313    11.00000   -1.20000
AFIX   0
C23   1    0.537461    0.797686    0.213807    11.00000    0.07334    0.06352 =
         0.06030   -0.01308   -0.00699    0.01504
AFIX  43
H23   2    0.530735    0.830797    0.262624    11.00000   -1.20000
AFIX   0
C24   1    0.480514    0.787388    0.156845    11.00000    0.05418    0.05130 =
         0.05850   -0.00429    0.00274    0.01153
AFIX  43
H24   2    0.435001    0.815846    0.165650    11.00000   -1.20000
AFIX   0
C25   1    0.487581    0.734742    0.084058    11.00000    0.04517    0.03775 =
         0.05194    0.00232    0.00434    0.00194
C26   1    0.471454    0.930938   -0.129407    11.00000    0.06364    0.08011 =
         0.08019    0.01942    0.00808   -0.01260
AFIX 137
H26A  2    0.506180    0.978677   -0.101072    11.00000   -1.20000
H26B  2    0.438662    0.969348   -0.168198    11.00000   -1.20000
H26C  2    0.497556    0.878969   -0.157213    11.00000   -1.20000
AFIX   0
C27   1    0.192359    0.805192    0.252399    11.00000    0.09948    0.13080 =
         0.08638   -0.00368    0.03278    0.00154
AFIX 137
H27A  2    0.241678    0.781224    0.269170    11.00000   -1.20000
H27B  2    0.173577    0.770192    0.202960    11.00000   -1.20000
H27C  2    0.161326    0.789481    0.294086    11.00000   -1.20000
AFIX   0
C28   1    0.019979    0.316428    0.133948    11.00000    0.03597    0.05055 =
         0.04227    0.00282    0.00736    0.00272
C29   1   -0.004185    0.416581    0.120934    11.00000    0.04133    0.05320 =
         0.05375    0.00056    0.00664    0.00470
C30   1   -0.071036    0.437975    0.076414    11.00000    0.04657    0.06130 =
         0.07075    0.00574    0.00291    0.01454
AFIX  43
H30   2   -0.086931    0.507156    0.067914    11.00000   -1.20000
AFIX   0
C31   1   -0.112530    0.357906    0.045745    11.00000    0.03783    0.08432 =
         0.06099    0.00390   -0.00015    0.00958
AFIX  43
H31   2   -0.157200    0.372415    0.014794    11.00000   -1.20000
AFIX   0
C32   1   -0.091597    0.254682    0.058271    11.00000    0.03539    0.06764 =
         0.05070    0.00050    0.00699    0.00077
C33   1   -0.134724    0.172396    0.024898    11.00000    0.04031    0.08841 =
         0.06012   -0.00457    0.00231   -0.00577
AFIX  43
H33   2   -0.178921    0.187242   -0.006854    11.00000   -1.20000
AFIX   0
C34   1   -0.114396    0.073004    0.037214    11.00000    0.04649    0.08031 =
         0.06589   -0.01127    0.00648   -0.01812
AFIX  43
H34   2   -0.143570    0.018759    0.013360    11.00000   -1.20000
AFIX   0
C35   1   -0.049457    0.050290    0.085810    11.00000    0.04869    0.05834 =
         0.06257   -0.00195    0.01355   -0.00700
C36   1   -0.005654    0.127039    0.118681    11.00000    0.04026    0.05545 =
         0.05134   -0.00018    0.00750   -0.00402
AFIX  43
H36   2    0.038094    0.110167    0.150558    11.00000   -1.20000
AFIX   0
C37   1   -0.025170    0.231918    0.105452    11.00000    0.03561    0.05747 =
         0.04388    0.00221    0.00904   -0.00114
C38   1    0.094653    0.299096    0.174210    11.00000    0.04129    0.04341 =
         0.04068   -0.00060    0.00542    0.00297
C39   1    0.155477    0.357872    0.142717    11.00000    0.03370    0.04099 =
         0.04238    0.00199    0.00215    0.00610
C40   1    0.198920    0.425320    0.192882    11.00000    0.03605    0.04748 =
         0.04269    0.00005    0.00161    0.00674
C41   1    0.191069    0.439164    0.275616    11.00000    0.05022    0.06855 =
         0.04427   -0.00476    0.00313    0.00110
AFIX  43
H41   2    0.155300    0.400959    0.299036    11.00000   -1.20000
AFIX   0
C42   1    0.233749    0.505694    0.320783    11.00000    0.05959    0.08667 =
         0.04630   -0.01244   -0.00036    0.00190
AFIX  43
H42   2    0.228171    0.512227    0.375791    11.00000   -1.20000
AFIX   0
C43   1    0.286381    0.565671    0.288219    11.00000    0.05466    0.07278 =
         0.05987   -0.01597   -0.00757   -0.00307
AFIX  43
H43   2    0.315723    0.612226    0.321067    11.00000   -1.20000
AFIX   0
C44   1    0.295037    0.556770    0.209902    11.00000    0.04615    0.05940 =
         0.06027   -0.00746   -0.00307   -0.00489
AFIX  43
H44   2    0.330304    0.597793    0.188066    11.00000   -1.20000
AFIX   0
C45   1    0.251983    0.486746    0.159870    11.00000    0.03774    0.04621 =
         0.04720   -0.00279   -0.00095    0.00238
C46   1    0.259689    0.479026    0.078974    11.00000    0.03680    0.04579 =
         0.05302    0.00171    0.00593   -0.00162
AFIX  43
H46   2    0.293940    0.521813    0.057061    11.00000   -1.20000
AFIX   0
C47   1    0.218651    0.410464    0.029494    11.00000    0.03411    0.04083 =
         0.04443    0.00045    0.00308    0.00515
C48   1    0.227523    0.401959   -0.053103    11.00000    0.03957    0.05597 =
         0.04579    0.00414    0.00848   -0.00121
AFIX  43
H48   2    0.260162    0.446827   -0.075627    11.00000   -1.20000
AFIX   0
C49   1    0.190198    0.331043   -0.099766    11.00000    0.04426    0.06642 =
         0.04217   -0.00540    0.00755   -0.00184
AFIX  43
H49   2    0.196834    0.326286   -0.154612    11.00000   -1.20000
AFIX   0
C50   1    0.141410    0.264077   -0.067210    11.00000    0.03992    0.05324 =
         0.04829   -0.00967    0.00572   -0.00180
AFIX  43
H50   2    0.116665    0.212890   -0.100024    11.00000   -1.20000
AFIX   0
C51   1    0.129342    0.271770    0.010321    11.00000    0.03453    0.04417 =
         0.04863   -0.00121    0.00447    0.00097
AFIX  43
H51   2    0.095623    0.226574    0.030688    11.00000   -1.20000
AFIX   0
C52   1    0.166311    0.346405    0.061795    11.00000    0.03230    0.03816 =
         0.04236    0.00154    0.00259    0.00546
C53   1    0.019749    0.596954    0.145411    11.00000    0.07206    0.05093 =
         0.09737    0.00207    0.00382    0.01189
AFIX 137
H53A  2   -0.025764    0.609511    0.168020    11.00000   -1.20000
H53B  2    0.013519    0.613414    0.088431    11.00000   -1.20000
H53C  2    0.057860    0.640644    0.172499    11.00000   -1.20000
AFIX   0
C54   1    0.025834   -0.082165    0.147382    11.00000    0.07370    0.05283 =
         0.09638    0.00213    0.00941   -0.00266
AFIX 137
H54A  2    0.069195   -0.056080    0.125946    11.00000   -1.20000
H54B  2    0.028182   -0.157591    0.150870    11.00000   -1.20000
H54C  2    0.023206   -0.053204    0.200581    11.00000   -1.20000
HKLF 4
REM  YonezawaLab_120724_2_
REM R1 =  0.0402 for   4629 Fo > 4sig(Fo)  and  0.0675 for all   7401 data
REM    546 parameters refined using      7 restraints
END
WGHT      0.0617      0.0000
REM Highest difference peak  0.313,  deepest hole -0.219,  1-sigma level  0.040
Q1    1   0.1931  1.0261  0.2165  11.00000  0.05    0.31
Q2    1   0.1594  0.8651  0.2696  11.00000  0.05    0.27
Q3    1   0.4436  0.9836 -0.0927  11.00000  0.05    0.25
Q4    1   0.2792  1.0320  0.1089  11.00000  0.05    0.23
Q5    1   0.3145  1.1137  0.0563  11.00000  0.05    0.18
Q6    1   0.2013  0.9188  0.2241  11.00000  0.05    0.18
Q7    1   0.3980  0.7407  0.0375  11.00000  0.05    0.17
Q8    1   0.3711  0.9511  0.0113  11.00000  0.05    0.16
Q9    1   0.0482  0.3120  0.1650  11.00000  0.05    0.16
Q10   1   0.1914  0.8023 -0.0035  11.00000  0.05    0.15
Q11   1  -0.0054  0.2807  0.1335  11.00000  0.05    0.15
Q12   1   0.1598  0.2293  0.2577  11.00000  0.05    0.14
Q13   1   0.3394  0.8996  0.0722  11.00000  0.05    0.14
Q14   1   0.0982  0.2657  0.1873  11.00000  0.05    0.14
Q15   1  -0.0672  0.2423  0.0911  11.00000  0.05    0.14
Q16   1   0.5194  0.5969 -0.0765  11.00000  0.05    0.14
Q17   1   0.1235  0.3395  0.1589  11.00000  0.05    0.14
Q18   1  -0.0408  0.2564  0.0783  11.00000  0.05    0.13
Q19   1  -0.1414 -0.0211  0.0318  11.00000  0.05    0.13
Q20   1   0.2134  0.4190 -0.0052  11.00000  0.05    0.13
Q21   1   0.1931  0.7003 -0.0105  11.00000  0.05    0.13
Q22   1   0.2489  0.8609  0.1728  11.00000  0.05    0.13
Q23   1   0.3000  1.0458  0.0464  11.00000  0.05    0.13
Q24   1   0.0414  0.5239  0.1572  11.00000  0.05    0.13
Q25   1   0.2391  0.7649  0.0010  11.00000  0.05    0.13
Q26   1  -0.0147  0.1944  0.1207  11.00000  0.05    0.13
Q27   1   0.3104  0.5716 -0.2118  11.00000  0.05    0.13
Q28   1   0.1757  0.6472 -0.0224  11.00000  0.05    0.13
Q29   1   0.6737  0.7818  0.2137  11.00000  0.05    0.13
Q30   1   0.4610  0.7508  0.0408  11.00000  0.05    0.13
Q31   1   0.3600  1.0651  0.0151  11.00000  0.05    0.12
Q32   1   0.1659  0.7357  0.2612  11.00000  0.05    0.12
Q33   1   0.4282  0.6790  0.0145  11.00000  0.05    0.12
Q34   1  -0.0293  0.6197  0.1156  11.00000  0.05    0.12
Q35   1   0.2367  0.3772 -0.0031  11.00000  0.05    0.12
Q36   1   0.2177  0.4705  0.0478  11.00000  0.05    0.12
Q37   1   0.0172  0.3329  0.1197  11.00000  0.05    0.12
;
