# Supplementary material for: 1-[(Anthracen-9-yl)carbon­yl]-2,7-di­meth­oxy­naphthalene: a chain-like structure composed of face-to-face type dimeric mol­ecular aggregates
Source: Acta Crystallogr E Crystallogr Commun. 2016 Nov 18;72(Pt 12):1819–23. doi: 10.1107/S2056989016018077 (PMC5137617; doi:10.1107/S2056989016018077)
Supplement: Supplementary file 2 [file e-72-01819-Isup2.hkl]

# 
# h,k,l, Fc-squared, Fo-squared, sigma(Fo-squared) and status flag 
# 
data_I
_shelx_title ' YonezawaLab_120724_2_' 
_shelx_refln_list_code          4 
_shelx_F_calc_maximum      386.60 
_exptl_crystal_F_000      1648.00 
_reflns_d_resolution_high  0.8302 
 
loop_ 
 _symmetry_equiv_pos_as_xyz 
 'x, y, z' 
 '-x, y+1/2, -z+1/2' 
 '-x, -y, -z' 
 'x, -y-1/2, z-1/2' 
 
_cell_length_a    18.5975 
_cell_length_b    12.9604 
_cell_length_c    16.8900 
_cell_angle_alpha  90.000 
_cell_angle_beta   96.365 
_cell_angle_gamma  90.000 
 
_shelx_F_squared_multiplier     1.000 
 
loop_ 
 _refln_index_h 
 _refln_index_k 
 _refln_index_l 
 _refln_F_squared_calc 
 _refln_F_squared_meas 
 _refln_F_squared_sigma 
 _refln_observed_status 
   2   0   0     5495.86     4099.71     78.80 o 
   3   0   0      810.14      701.40     44.79 o 
   4   0   0    11905.38    10075.46    429.37 o 
   5   0   0     5882.77     5284.34    218.08 o 
   6   0   0      478.58      503.54     16.46 o 
   7   0   0     1082.59     1050.10     28.44 o 
   8   0   0     1877.66     1642.75     30.25 o 
   9   0   0      707.90      670.77     14.20 o 
  10   0   0     1603.93     1657.25     31.27 o 
  11   0   0       12.90       20.70      6.01 o 
  12   0   0     1817.68     1734.15     46.40 o 
  13   0   0      170.81      158.26     10.86 o 
  14   0   0      127.29      145.04     16.26 o 
  15   0   0     1163.05     1125.14     60.24 o 
  16   0   0      188.87      186.63     40.92 o 
  17   0   0      222.40      223.70     29.33 o 
  18   0   0       20.04       25.74     16.91 o 
  19   0   0       33.37       30.83     16.71 o 
  20   0   0       26.85       22.83     12.86 o 
  21   0   0       22.92       28.36     17.46 o 
  22   0   0       52.72       73.00     13.29 o 
   1   1   0       26.57       20.51      1.99 o 
   2   1   0    10432.85    10351.78    183.67 o 
   3   1   0      235.44      194.26      7.76 o 
   4   1   0     8023.13     7320.90    142.09 o 
   5   1   0     1976.56     1809.13     37.83 o 
   6   1   0      189.46      199.25      6.16 o 
   7   1   0     2608.84     2407.86     48.20 o 
   8   1   0      171.72      176.95      6.47 o 
   9   1   0      321.17      324.42      7.84 o 
  10   1   0        0.01        2.24      2.05 o 
  11   1   0      143.01      132.03      4.88 o 
  12   1   0      178.35      187.40      6.22 o 
  13   1   0       37.28       27.00      5.81 o 
  14   1   0        8.43       10.86      6.35 o 
  15   1   0      252.98      250.03     13.15 o 
  16   1   0      418.16      405.35     23.21 o 
  17   1   0      810.65      872.48     39.60 o 
  18   1   0        2.92        6.74     10.30 o 
  19   1   0        6.37        6.57      8.43 o 
  20   1   0        6.55        6.22      8.50 o 
  21   1   0        0.00       -0.75      8.77 o 
  22   1   0       12.37       10.96      9.10 o 
   0   2   0     6370.32     5694.18    130.17 o 
   1   2   0      471.05      514.42      9.36 o 
   2   2   0    11989.54    11990.76    264.31 o 
   3   2   0    13589.38    13454.28    308.88 o 
   4   2   0    49342.17    51878.09   1999.16 o 
   5   2   0     4525.92     4208.23     75.66 o 
   6   2   0     2399.89     2406.57     39.19 o 
   7   2   0     2977.40     3090.02     60.23 o 
   8   2   0      358.01      371.98      7.97 o 
   9   2   0     1563.01     1603.40     32.89 o 
  10   2   0      704.29      700.51     13.42 o 
  11   2   0     1332.15     1314.39     22.75 o 
  12   2   0      231.86      275.59      8.14 o 
  13   2   0       37.62       40.44      5.98 o 
  14   2   0      306.63      283.84     14.21 o 
  15   2   0      116.89      123.29     10.11 o 
  16   2   0        0.75        1.16      6.33 o 
  17   2   0      195.94      185.82     13.01 o 
  18   2   0       73.10       67.27     12.82 o 
  19   2   0       14.19       16.34     10.12 o 
  20   2   0       32.59       24.18      7.75 o 
  21   2   0        5.73        3.57      6.06 o 
  22   2   0        0.71        2.70      5.56 o 
   1   3   0     1004.98      912.56     20.61 o 
   2   3   0        1.08       13.94      4.23 o 
   3   3   0    27999.69    29399.36    961.88 o 
   4   3   0     2925.50     3269.38     56.04 o 
   5   3   0      760.71      883.07     15.89 o 
   6   3   0     3739.91     3578.72     65.84 o 
   7   3   0     4109.07     4373.36     76.84 o 
   8   3   0     1440.92     1498.94     23.85 o 
   9   3   0        0.05       -1.31      3.41 o 
  10   3   0        4.19        3.78      3.70 o 
  11   3   0     1021.11      977.18     30.71 o 
  12   3   0      152.97      139.08      7.33 o 
  13   3   0      211.22      229.76     10.38 o 
  14   3   0       20.79       36.02      7.34 o 
  15   3   0      493.54      488.99     21.17 o 
  16   3   0      394.62      401.74     18.10 o 
  17   3   0       94.56       92.79      9.27 o 
  18   3   0      645.87      571.56     25.44 o 
  19   3   0       79.90       84.13      8.76 o 
  20   3   0       19.88       14.00      6.07 o 
  21   3   0       21.02       16.31      7.69 o 
   0   4   0      313.08      314.63     16.77 o 
   1   4   0       28.91       19.42      4.96 o 
   2   4   0      535.12      545.95     13.58 o 
   3   4   0        5.99       21.56      4.88 o 
   4   4   0       31.49       36.17      3.71 o 
   5   4   0     9750.67     9791.28    218.64 o 
   6   4   0     3315.53     3557.05     67.83 o 
   7   4   0     1138.85     1093.95     20.08 o 
   8   4   0      465.40      422.42      9.20 o 
   9   4   0      341.20      397.68      8.67 o 
  10   4   0        3.37        2.03      3.89 o 
  11   4   0     1264.13     1214.51     22.61 o 
  12   4   0      569.71      569.79     25.82 o 
  13   4   0      141.41      136.76     10.49 o 
  14   4   0     1567.31     1588.21     73.07 o 
  15   4   0       27.78       25.32      8.36 o 
  16   4   0       32.42       32.37      9.14 o 
  17   4   0       23.51       24.70      7.16 o 
  18   4   0      664.68      675.50     27.85 o 
  19   4   0       28.64       28.99      8.70 o 
  20   4   0       60.43       66.06      8.42 o 
  21   4   0       16.77       10.48      7.63 o 
   1   5   0       42.77       35.13      5.14 o 
   2   5   0      502.10      543.61     12.27 o 
   3   5   0      119.40       83.09      5.75 o 
   4   5   0      539.87      572.43     12.69 o 
   5   5   0      696.96      735.97     12.53 o 
   6   5   0      139.07      122.16      4.59 o 
   7   5   0     4247.50     4252.48     78.96 o 
   8   5   0       68.41       68.76      5.34 o 
   9   5   0      630.32      579.73     13.00 o 
  10   5   0     1274.37     1205.12     27.81 o 
  11   5   0       64.36       69.56      6.27 o 
  12   5   0      144.71      154.18     14.57 o 
  13   5   0      113.03      101.82     10.82 o 
  14   5   0      631.11      599.00     28.94 o 
  15   5   0      422.72      404.12     16.62 o 
  16   5   0      176.42      172.98     11.57 o 
  17   5   0       11.16       13.05      7.38 o 
  18   5   0       43.32       55.10      8.35 o 
  19   5   0        8.94        3.98      7.15 o 
  20   5   0       10.94       11.67      8.58 o 
  21   5   0       29.18       18.52     12.55 o 
   0   6   0    20800.44    22513.36   1133.66 o 
   1   6   0      110.67      125.55      8.43 o 
   2   6   0        2.67        2.78      3.52 o 
   3   6   0     1914.60     1996.91     37.60 o 
   4   6   0       18.87       16.83      4.41 o 
   5   6   0       38.94       42.46      4.29 o 
   6   6   0      295.31      280.80      7.62 o 
   7   6   0     1128.66     1260.60     22.72 o 
   8   6   0      916.47      906.11     22.60 o 
   9   6   0       65.21       48.53      5.08 o 
  10   6   0     4471.23     4481.90    127.51 o 
  11   6   0       51.15       59.72      8.28 o 
  12   6   0      278.60      259.43     34.15 o 
  13   6   0       10.41       22.22      9.65 o 
  14   6   0      236.66      208.90     14.65 o 
  15   6   0       26.57       25.96      8.48 o 
  16   6   0       92.39      103.16     11.87 o 
  17   6   0       34.79       38.73      8.13 o 
  18   6   0        3.56       -0.61      7.77 o 
  19   6   0       11.77        6.81      8.72 o 
  20   6   0        9.72        7.04     10.72 o 
   1   7   0       22.83       44.91      5.32 o 
   2   7   0      455.49      392.32     11.65 o 
   3   7   0      324.48      338.93     12.62 o 
   4   7   0      123.04      141.38      7.44 o 
   5   7   0      756.80      805.78     18.76 o 
   6   7   0      783.33      786.11     16.57 o 
   7   7   0     1508.18     1594.99     34.64 o 
   8   7   0      372.21      331.01     12.48 o 
   9   7   0      142.08     -192.43   1658.42 o 
  10   7   0      213.85      199.54     19.11 o 
  11   7   0      128.89      114.70     10.76 o 
  12   7   0     1893.24     1810.49     67.25 o 
  13   7   0      666.81      674.71     51.38 o 
  14   7   0      142.03      121.90     12.21 o 
  15   7   0       48.19       55.60     10.09 o 
  16   7   0       20.06       26.04      9.66 o 
  17   7   0      172.27      160.26     11.35 o 
  18   7   0       64.90       49.08      8.14 o 
  19   7   0       12.64        4.31      9.89 o 
   0   8   0      257.61      263.06     13.44 o 
   1   8   0       33.41       25.11      4.31 o 
   2   8   0      229.19      245.74      9.99 o 
   3   8   0       80.62       93.19      7.87 o 
   4   8   0      333.39      346.13     11.79 o 
   5   8   0      169.75      159.37      9.40 o 
   6   8   0      127.61      119.22      8.87 o 
   7   8   0      127.91      141.57     10.05 o 
   8   8   0     1670.19     1621.32     45.63 o 
   9   8   0       18.25       12.44    103.75 o 
  10   8   0     1229.36     1233.62     80.18 o 
  11   8   0       51.37       57.58     10.65 o 
  12   8   0      734.14      705.81     60.42 o 
  13   8   0      383.72     -668.99   4877.22 o 
  14   8   0       89.63       77.76     10.54 o 
  15   8   0      138.20      149.22     11.52 o 
  16   8   0        4.79        4.52      7.38 o 
  17   8   0       12.55       12.25      7.26 o 
  18   8   0        6.26       12.67     19.11 o 
  19   8   0       78.37      104.88     18.43 o 
   1   9   0       57.71       60.70      8.25 o 
   2   9   0      324.58      335.66     14.44 o 
   3   9   0       19.03       26.65      5.81 o 
   4   9   0       87.86       96.97      8.82 o 
   5   9   0      229.82      204.98     10.78 o 
   6   9   0      207.32      212.39     11.00 o 
   7   9   0        3.00        3.69      6.08 o 
   8   9   0     1894.21     1858.93     52.69 o 
   9   9   0       18.02       15.04      8.87 o 
  10   9   0       80.03       83.88     10.98 o 
  11   9   0        6.58       -7.34    216.59 o 
  12   9   0      112.86       91.90    329.43 o 
  13   9   0       50.29       46.69     13.78 o 
  14   9   0      131.11      159.85     20.67 o 
  15   9   0        2.43        3.02     11.41 o 
  16   9   0        0.22        0.33      8.51 o 
  17   9   0       11.06       20.51      9.63 o 
  18   9   0        6.44       10.67     17.82 o 
   0  10   0      111.69      108.61     20.38 o 
   1  10   0       47.34       58.15      7.56 o 
   2  10   0        6.93        9.29      6.07 o 
   3  10   0       77.07       75.23      8.66 o 
   4  10   0     1329.66     1403.38     40.55 o 
   5  10   0       91.54       84.46      8.39 o 
   6  10   0        6.59       19.48      8.06 o 
   7  10   0       65.41       75.51     10.50 o 
   8  10   0      137.04      112.70    264.77 o 
   9  10   0      363.72      394.05     51.21 o 
  10  10   0      140.72     -428.14   4035.81 o 
  11  10   0      163.13      163.14     22.33 o 
  12  10   0       36.99       46.05     12.09 o 
  13  10   0       99.71      117.96     17.29 o 
  14  10   0       23.50       23.92     13.42 o 
  15  10   0       26.18       17.90     11.54 o 
  16  10   0        5.06        8.14     14.34 o 
  17  10   0        4.70        4.06      9.65 o 
   1  11   0        6.79       10.76      7.99 o 
   2  11   0       45.12       57.51      9.68 o 
   3  11   0      138.08      105.16     10.51 o 
   4  11   0      476.99      507.65     19.08 o 
   5  11   0      471.72      506.38     26.59 o 
   6  11   0       52.10       55.73     11.81 o 
   7  11   0      249.60      221.19     13.46 o 
   8  11   0       14.02       12.49      7.31 o 
   9  11   0       38.42        1.31    128.76 o 
  10  11   0       43.32       37.21    415.74 o 
  11  11   0       48.93       54.86     12.66 o 
  12  11   0       10.57        7.91     13.01 o 
  13  11   0        8.06       -1.13    416.47 o 
  14  11   0        5.53        3.42     12.48 o 
  15  11   0       11.00        5.22      9.81 o 
   0  12   0       48.08       50.68     12.09 o 
   1  12   0     1089.71     1102.18     40.73 o 
   2  12   0      167.85      179.68     14.10 o 
   3  12   0       78.84       81.92     12.07 o 
   4  12   0       33.81       38.60     14.80 o 
   5  12   0      138.88      162.24     18.76 o 
   6  12   0       12.23       17.88      8.94 o 
   7  12   0        9.98       10.84    191.97 o 
   8  12   0       45.10       47.89     12.27 o 
   9  12   0       66.91       52.86    237.66 o 
  10  12   0        0.06        2.80     14.02 o 
  11  12   0        0.02        3.56     16.00 o 
  12  12   0        1.82       -1.02      8.07 o 
  13  12   0       22.96        7.40     12.79 o 
  14  12   0        3.51        3.08     10.06 o 
   1  13   0      310.34      359.37     23.88 o 
   2  13   0      116.03       97.19     16.01 o 
   3  13   0       40.86       58.19     18.06 o 
   4  13   0       60.53       54.84     15.09 o 
   5  13   0       45.36       38.44      7.95 o 
   6  13   0        7.62        5.39      6.35 o 
   7  13   0       42.99       51.50      9.31 o 
   8  13   0        0.29        6.58    169.18 o 
   9  13   0        2.13        8.31    171.89 o 
  10  13   0        4.98       -1.38     12.02 o 
  11  13   0        0.05       -1.70     12.43 o 
  12  13   0       28.95       20.90     14.58 o 
   0  14   0      154.02      161.13     27.27 o 
   1  14   0        0.31        1.99     10.55 o 
   2  14   0        0.41        0.91     13.91 o 
   3  14   0        9.25       15.28     17.07 o 
   4  14   0       20.07       13.93     15.69 o 
   5  14   0       13.30       15.91     19.59 o 
   6  14   0        0.47        4.55     44.26 o 
   7  14   0       41.19     -584.88   5269.16 o 
   8  14   0       64.71       24.34    154.99 o 
   9  14   0        0.06       -8.45     51.40 o 
   1  15   0       54.44       25.66     20.43 o 
   2  15   0       46.90       43.89     15.20 o 
   3  15   0       61.42       34.45     14.82 o 
   4  15   0        1.05        2.57     39.03 o 
   5  15   0       26.91       28.67     45.65 o 
   6  15   0       45.83       38.37     98.73 o 
 -22   1   1       22.82       26.32      6.91 o 
 -21   1   1       17.12       16.54     10.16 o 
 -20   1   1       32.99       33.02      8.50 o 
 -19   1   1       97.44       89.09     12.90 o 
 -18   1   1        0.27        3.28      9.65 o 
 -17   1   1      158.59      155.97     13.65 o 
 -16   1   1        7.41       11.25      6.14 o 
 -15   1   1        0.20       -0.45      7.23 o 
 -14   1   1       28.30       33.53      7.02 o 
 -13   1   1      255.48      264.62     10.95 o 
 -12   1   1      661.69      728.67     13.52 o 
 -11   1   1      730.38      697.20     13.09 o 
 -10   1   1      118.28      129.36      4.66 o 
  -9   1   1      638.79      602.97      9.50 o 
  -8   1   1     1997.49     1895.71     28.15 o 
  -7   1   1     1100.11      996.23     15.36 o 
  -6   1   1      797.96      796.29     13.44 o 
  -5   1   1     3850.73     3716.62     60.68 o 
  -4   1   1     7774.37     7287.04    143.66 o 
  -3   1   1    10902.01    10069.38    203.69 o 
  -2   1   1     4873.40     4442.15     66.02 o 
  -1   1   1      742.19      579.02      7.22 o 
   0   1   1        5.68        6.09      1.78 o 
   1   1   1        5.22        8.80      2.18 o 
   2   1   1      177.58      179.32      5.12 o 
   3   1   1    15758.32    14760.85    340.41 o 
   4   1   1      590.17      515.86     12.42 o 
   5   1   1      762.82      734.38     13.88 o 
   6   1   1       10.08        7.12      3.45 o 
   7   1   1     2629.45     2491.46     43.68 o 
   8   1   1     2325.43     2262.10     32.90 o 
   9   1   1      426.66      475.15      8.57 o 
  10   1   1        4.57        5.36      2.80 o 
  11   1   1       92.13       87.37      3.74 o 
  12   1   1      247.44      296.86      8.70 o 
  13   1   1        4.25       10.24      5.82 o 
  14   1   1      423.48      377.96     16.09 o 
  15   1   1       81.24       72.91     10.47 o 
  16   1   1      352.04      372.18     28.89 o 
  17   1   1      152.17      157.04     18.60 o 
  18   1   1      177.38      176.54     16.74 o 
  19   1   1      184.77      209.47     16.71 o 
  20   1   1        7.95        5.27      9.14 o 
  21   1   1      117.52      123.82     11.62 o 
  22   1   1       73.31       80.99     11.34 o 
 -22   2   1        9.68        3.07      6.94 o 
 -21   2   1        7.37        1.53      5.68 o 
 -20   2   1       11.49       10.16      8.15 o 
 -19   2   1        6.62       10.14      8.43 o 
 -18   2   1        3.84        0.39      6.45 o 
 -17   2   1      198.66      205.08     12.43 o 
 -16   2   1        5.20        4.86      6.83 o 
 -15   2   1      131.55      114.40      9.88 o 
 -14   2   1       87.51       87.76      8.66 o 
 -13   2   1        2.16       -0.23      4.74 o 
 -12   2   1        2.69        2.05      3.56 o 
 -11   2   1      512.52      482.12     11.23 o 
 -10   2   1       42.02       37.24      4.12 o 
  -9   2   1     1771.21     1973.28     34.60 o 
  -8   2   1        6.62        7.52      2.87 o 
  -7   2   1     4248.63     4028.90     73.78 o 
  -6   2   1     2136.94     2049.45     42.10 o 
  -5   2   1     1403.33     1317.10     21.95 o 
  -4   2   1     7537.95     7282.39    138.06 o 
  -3   2   1     5775.08     5418.27     96.21 o 
  -2   2   1     2374.21     2300.00     35.81 o 
  -1   2   1     4197.33     4013.49     62.15 o 
   0   2   1    10598.38    10581.43    225.30 o 
   1   2   1    16743.85    16376.67    401.76 o 
   2   2   1     3541.02     3503.17     59.92 o 
   3   2   1     5008.82     4998.04    101.58 o 
   4   2   1    16530.03    15592.41    383.33 o 
   5   2   1     5590.88     5233.88     87.34 o 
   6   2   1     1035.26     1116.50     23.34 o 
   7   2   1      336.16      317.16      8.01 o 
   8   2   1       16.19        7.19      3.22 o 
   9   2   1        0.18        7.28      2.51 o 
  10   2   1      368.96      343.06      6.85 o 
  11   2   1      202.29      210.59      6.13 o 
  12   2   1        6.59       13.08      3.73 o 
  13   2   1      150.17      161.46      8.02 o 
  14   2   1      163.20      163.10     10.72 o 
  15   2   1      456.84      467.69     20.74 o 
  16   2   1       49.35       53.11     10.71 o 
  17   2   1      163.75      144.66     12.38 o 
  18   2   1       59.84       64.04     12.81 o 
  19   2   1       76.16       86.29     12.41 o 
  20   2   1        2.09        3.60      7.32 o 
  21   2   1       19.71       13.69      7.49 o 
 -21   3   1        4.93        2.52      7.01 o 
 -20   3   1       86.53       96.11     11.52 o 
 -19   3   1        2.86       -2.90      8.30 o 
 -18   3   1      491.23      527.41     17.53 o 
 -17   3   1      116.74      108.27     11.26 o 
 -16   3   1      289.54      300.39     19.63 o 
 -15   3   1      102.18      115.01     10.55 o 
 -14   3   1      334.04      326.91     12.64 o 
 -13   3   1      688.09      674.34     21.17 o 
 -12   3   1      755.96      788.55     20.22 o 
 -11   3   1      750.13      669.76     14.56 o 
 -10   3   1     1852.46     1768.23     39.32 o 
  -9   3   1       11.08       14.99      2.41 o 
  -8   3   1     3191.29     3228.52     57.35 o 
  -7   3   1      897.24     1065.85     19.26 o 
  -6   3   1     1216.86     1170.79     18.25 o 
  -5   3   1       20.45       15.51      2.93 o 
  -4   3   1     2812.10     2843.33     45.24 o 
  -3   3   1       53.01       30.26      3.54 o 
  -2   3   1       80.12       99.80      7.79 o 
  -1   3   1     7375.37     7483.18    163.42 o 
   0   3   1    13971.41    14394.91    358.28 o 
   1   3   1     4465.98     4029.15     76.93 o 
   2   3   1       97.72       80.21      6.54 o 
   3   3   1     8662.16     8540.05    172.23 o 
   4   3   1     2098.94     2011.33     35.66 o 
   5   3   1     4623.21     4829.13     92.31 o 
   6   3   1     2194.95     2102.79     39.62 o 
   7   3   1       16.35       14.19      4.40 o 
   8   3   1      630.33      678.94     12.50 o 
   9   3   1      240.41      255.45      7.25 o 
  10   3   1      226.25      226.86      6.04 o 
  11   3   1      124.14      135.49      8.13 o 
  12   3   1       25.66       26.00      4.71 o 
  13   3   1      122.36      126.69      9.95 o 
  14   3   1     1348.86     1320.04     37.11 o 
  15   3   1     2727.01     2850.18     85.56 o 
  16   3   1        0.09       -1.58      7.02 o 
  17   3   1       17.09       20.51      9.98 o 
  18   3   1       67.31       76.95     11.04 o 
  19   3   1       48.76       50.52      8.32 o 
  20   3   1      180.81      205.63     14.28 o 
  21   3   1       11.03       10.68      6.98 o 
 -21   4   1        0.76       -0.81      6.37 o 
 -20   4   1       12.57       10.12      5.91 o 
 -19   4   1       54.06       59.07      8.07 o 
 -18   4   1       42.06       46.32      7.75 o 
 -17   4   1       39.11       47.45      8.12 o 
 -16   4   1     1795.49     1871.10     60.85 o 
 -15   4   1      365.57      366.14     19.27 o 
 -14   4   1       39.85       36.85      8.75 o 
 -13   4   1      313.55      280.72     12.26 o 
 -12   4   1      131.86      138.45      7.80 o 
 -11   4   1      145.01      151.61      7.45 o 
 -10   4   1        2.41        5.81      3.43 o 
  -9   4   1      339.19      376.07      9.44 o 
  -8   4   1      726.92      714.79     12.85 o 
  -7   4   1       41.81       30.97      5.04 o 
  -6   4   1     1883.55     1825.18     32.32 o 
  -5   4   1      698.12      702.56     13.62 o 
  -4   4   1       43.83       45.86      2.58 o 
  -3   4   1     2076.07     1919.45     31.35 o 
  -2   4   1      652.38      806.75     16.48 o 
  -1   4   1      784.50      684.73     15.60 o 
   0   4   1      510.55      464.40     10.13 o 
   1   4   1      815.28      826.06     17.13 o 
   2   4   1      990.68     1061.65     20.18 o 
   3   4   1     2228.80     2114.13     32.75 o 
   4   4   1      100.10       96.80      4.68 o 
   5   4   1    14921.23    14546.96    382.17 o 
   6   4   1      670.27      644.10     13.52 o 
   7   4   1     2554.27     2713.96     52.08 o 
   8   4   1     1728.97     1689.43     37.29 o 
   9   4   1      615.97      652.04     13.31 o 
  10   4   1      530.48      535.68     11.49 o 
  11   4   1       40.59       27.41      4.51 o 
  12   4   1      242.83      237.50     11.18 o 
  13   4   1      316.65      289.83     14.24 o 
  14   4   1      272.64      245.96     12.82 o 
  15   4   1       53.67       55.62      9.75 o 
  16   4   1        0.41        1.03      5.98 o 
  17   4   1      490.38      519.22     24.51 o 
  18   4   1      218.43      220.69     16.43 o 
  19   4   1        0.01        0.20      6.72 o 
  20   4   1      101.14      104.67     13.46 o 
  21   4   1        2.86        2.10     10.62 o 
 -21   5   1       42.18       43.22     14.56 o 
 -20   5   1       47.20       30.17      7.93 o 
 -19   5   1        9.45        4.42      5.00 o 
 -18   5   1      118.31      129.41     10.40 o 
 -17   5   1       69.02       76.40      8.10 o 
 -16   5   1      134.71      145.26      9.91 o 
 -15   5   1        6.06        1.60      6.20 o 
 -14   5   1        4.66        4.09      6.89 o 
 -13   5   1      107.03      108.37     12.46 o 
 -12   5   1       13.85       17.36      7.31 o 
 -11   5   1       83.13       79.20      7.92 o 
 -10   5   1       96.37       96.26      6.22 o 
  -9   5   1      762.92      865.52     18.77 o 
  -8   5   1      132.28      139.42      6.43 o 
  -7   5   1     1092.08     1084.13     17.58 o 
  -6   5   1      110.82      101.42      5.14 o 
  -5   5   1      284.80      294.24      8.44 o 
  -4   5   1     1148.15     1208.95     22.09 o 
  -3   5   1      503.08      595.69     11.51 o 
  -2   5   1       75.97       65.33      5.07 o 
  -1   5   1        3.08       -0.06      3.30 o 
   0   5   1     8080.06     8110.02    175.02 o 
   1   5   1     3620.97     3767.53     73.72 o 
   2   5   1      109.81      108.29      4.95 o 
   3   5   1     3991.33     4228.85     85.49 o 
   4   5   1     4045.62     4272.46     77.98 o 
   5   5   1     5067.58     5294.30    103.21 o 
   6   5   1     1832.14     1984.46     34.86 o 
   7   5   1     5086.62     5128.58    105.30 o 
   8   5   1     1564.18     1610.08     27.42 o 
   9   5   1      752.61      709.68     21.82 o 
  10   5   1      703.39      771.04     20.40 o 
  11   5   1      494.06      470.30     13.50 o 
  12   5   1        1.88       -0.38      5.61 o 
  13   5   1     1360.61     1369.25     59.33 o 
  14   5   1      347.67      354.54     18.48 o 
  15   5   1       21.30       21.95      9.50 o 
  16   5   1       73.97       82.28     10.40 o 
  17   5   1        7.19        4.60      8.46 o 
  18   5   1       72.99       70.92     11.48 o 
  19   5   1       28.64       31.70      9.63 o 
  20   5   1        9.98        6.38      7.57 o 
 -20   6   1        4.08        0.54      8.69 o 
 -19   6   1        9.10        8.10      9.88 o 
 -18   6   1      151.39      158.77     11.55 o 
 -17   6   1        1.24        2.10      6.11 o 
 -16   6   1      155.73      156.75     11.60 o 
 -15   6   1      572.00      570.17     23.06 o 
 -14   6   1        8.03       10.19      8.07 o 
 -13   6   1      191.31      190.25     14.03 o 
 -12   6   1       12.29      548.09   3281.42 o 
 -11   6   1       76.22       73.49      7.38 o 
 -10   6   1       30.62       38.45      5.45 o 
  -9   6   1      692.90      612.14     28.23 o 
  -8   6   1      107.18      100.27      5.62 o 
  -7   6   1       27.34       23.20      3.71 o 
  -6   6   1       46.85       58.95      4.26 o 
  -5   6   1     1758.16     1674.37     28.32 o 
  -4   6   1      732.49      741.14     13.98 o 
  -3   6   1      150.82      145.10      6.22 o 
  -2   6   1      122.56      152.28      7.25 o 
  -1   6   1      179.96      203.95      9.63 o 
   0   6   1     2000.98     1852.44     36.55 o 
   1   6   1       94.08      107.38      7.27 o 
   2   6   1     5565.00     6220.83    145.03 o 
   3   6   1        1.32       16.31      2.49 o 
   4   6   1     3086.88     3165.29     64.71 o 
   5   6   1      196.13      191.18      6.41 o 
   6   6   1       30.04       31.68      5.23 o 
   7   6   1     2038.65     2034.02     40.73 o 
   8   6   1       58.74       44.77      6.73 o 
   9   6   1     3326.83     3286.29     80.45 o 
  10   6   1       61.59       64.91      9.12 o 
  11   6   1      498.95      441.83     19.56 o 
  12   6   1      312.91      283.59     22.89 o 
  13   6   1        3.37        8.50      8.44 o 
  14   6   1      460.17      434.01     23.43 o 
  15   6   1        0.01        0.52      6.60 o 
  16   6   1      199.45      198.43     12.09 o 
  17   6   1       15.02       14.86      7.45 o 
  18   6   1       77.77       88.48     12.86 o 
  19   6   1       14.57        7.27     13.57 o 
  20   6   1        2.41        1.58      7.06 o 
 -19   7   1      102.43      115.18     15.21 o 
 -18   7   1        2.63        7.42      8.65 o 
 -17   7   1        2.40       -0.65      7.91 o 
 -16   7   1      112.01      121.17     13.74 o 
 -15   7   1      240.59      243.69     15.42 o 
 -14   7   1      583.67      616.33     27.50 o 
 -13   7   1       61.14       77.09     13.14 o 
 -12   7   1      509.36      480.49     20.30 o 
 -11   7   1      378.23      323.31     18.51 o 
 -10   7   1       57.45       49.68      8.81 o 
  -9   7   1        6.30        6.94      5.78 o 
  -8   7   1       47.35       50.42      5.77 o 
  -7   7   1      475.88      476.61     11.09 o 
  -6   7   1      835.80      772.88     15.80 o 
  -5   7   1       32.98       37.01      4.67 o 
  -4   7   1      219.82      219.79      7.52 o 
  -3   7   1       20.76       18.81      3.51 o 
  -2   7   1      747.54      675.87     18.03 o 
  -1   7   1      410.12      437.65     12.00 o 
   0   7   1     1641.78     1858.88     36.98 o 
   1   7   1      412.48      409.75     10.54 o 
   2   7   1       59.07       75.96      5.53 o 
   3   7   1      163.09      182.63      7.95 o 
   4   7   1       21.22       33.69      5.24 o 
   5   7   1        0.31        2.19      4.94 o 
   6   7   1      333.42      374.81     13.43 o 
   7   7   1      164.69      160.42      9.41 o 
   8   7   1       44.51     -257.77   1464.82 o 
   9   7   1     1509.08     1452.56     55.41 o 
  10   7   1     1159.21     1133.26     55.32 o 
  11   7   1      747.98      722.95     28.08 o 
  12   7   1       40.55       41.52      8.87 o 
  13   7   1      496.21      463.95     21.73 o 
  14   7   1     1774.32     1775.57     55.86 o 
  15   7   1       82.87       73.42     12.42 o 
  16   7   1       17.02       16.67      8.59 o 
  17   7   1        0.25       -1.37      6.17 o 
  18   7   1       42.65       31.51     10.28 o 
  19   7   1        1.40        0.73      7.86 o 
 -19   8   1       25.39       21.39     16.10 o 
 -18   8   1       51.84       58.86     11.09 o 
 -17   8   1      119.67      117.17     12.16 o 
 -16   8   1        0.81       -2.55      7.85 o 
 -15   8   1       67.80       66.39     11.33 o 
 -14   8   1       78.60      104.99     14.21 o 
 -13   8   1      399.25      341.99     23.61 o 
 -12   8   1        7.08       -3.69    130.05 o 
 -11   8   1       86.17       81.33     14.17 o 
 -10   8   1      132.92      151.58     13.05 o 
  -9   8   1       99.42       97.56     15.97 o 
  -8   8   1       11.05       15.34      7.51 o 
  -7   8   1        1.15        0.03      5.02 o 
  -6   8   1        4.66        3.35      5.54 o 
  -5   8   1       75.63       72.66      7.97 o 
  -4   8   1       56.46       77.77      7.78 o 
  -3   8   1      782.18      758.70     18.94 o 
  -2   8   1       31.36       38.98      5.61 o 
  -1   8   1        0.24        6.46      5.30 o 
   0   8   1      341.86      328.74     10.40 o 
   1   8   1        0.12        0.02      3.55 o 
   2   8   1      175.65      190.35      9.10 o 
   3   8   1       97.64       90.59      6.83 o 
   4   8   1       93.46       88.62      6.68 o 
   5   8   1       19.03       22.40      6.44 o 
   6   8   1      487.27      441.40     19.01 o 
   7   8   1     1079.25     1121.01     32.46 o 
   8   8   1     1041.06      999.60     29.69 o 
   9   8   1       97.65       96.37     10.84 o 
  10   8   1      928.01      912.26     43.64 o 
  11   8   1     1027.60     1017.98     57.24 o 
  12   8   1       66.93       56.47     10.55 o 
  13   8   1      521.11      524.29     22.44 o 
  14   8   1       65.24       65.07      9.03 o 
  15   8   1      179.62      180.94     13.69 o 
  16   8   1        0.20        1.99      6.93 o 
  17   8   1        0.90        3.26      6.50 o 
  18   8   1        5.41        5.23     18.14 o 
 -18   9   1        0.01        4.00     12.45 o 
 -17   9   1        8.14        6.93     10.55 o 
 -16   9   1       59.47       73.02     20.92 o 
 -15   9   1       66.68       80.77     17.27 o 
 -14   9   1       13.51       19.42     13.23 o 
 -13   9   1      324.12     -171.71   3377.13 o 
 -12   9   1      715.63      734.65     58.12 o 
 -11   9   1     2585.03     2649.21    156.30 o 
 -10   9   1     1330.15     1353.82     78.00 o 
  -9   9   1       79.92      107.24     16.76 o 
  -8   9   1        0.00       -1.00      9.42 o 
  -7   9   1       17.81       13.49      8.64 o 
  -6   9   1       48.92       55.70      8.36 o 
  -5   9   1        1.28        1.89      5.63 o 
  -4   9   1       28.69       36.72      6.30 o 
  -3   9   1        0.40        2.56      5.67 o 
  -2   9   1       22.02       22.58      6.36 o 
  -1   9   1       11.15       16.28      5.92 o 
   0   9   1     1092.46     1162.90     31.02 o 
   1   9   1       75.88       86.65      8.25 o 
   2   9   1       88.39       95.92      8.87 o 
   3   9   1        9.20       12.92      5.42 o 
   4   9   1       23.41       29.28      6.36 o 
   5   9   1      936.81      922.87     24.81 o 
   6   9   1      395.79      417.46     19.06 o 
   7   9   1       89.26       83.73      9.08 o 
   8   9   1       86.10       88.21      9.71 o 
   9   9   1       22.99       25.75     10.55 o 
  10   9   1       32.54       13.54    120.76 o 
  11   9   1      774.96      713.99     48.15 o 
  12   9   1       74.16      102.50    255.00 o 
  13   9   1       47.55       80.79    256.01 o 
  14   9   1      474.21      515.37     52.69 o 
  15   9   1        0.49        3.35      6.63 o 
  16   9   1       59.56       62.28      8.65 o 
  17   9   1      155.12      179.46     22.61 o 
  18   9   1        1.56        1.78     11.92 o 
 -17  10   1        5.26        3.03     14.17 o 
 -16  10   1       41.86       23.88     10.93 o 
 -15  10   1       33.50       27.45     13.75 o 
 -14  10   1       12.73       19.69     14.83 o 
 -13  10   1       11.91       29.96     24.17 o 
 -12  10   1       74.64       73.04     15.54 o 
 -11  10   1      504.53      516.30     35.87 o 
 -10  10   1      404.67      443.17     38.16 o 
  -9  10   1     1263.49     1239.16     69.60 o 
  -8  10   1       19.62       28.20      9.63 o 
  -7  10   1        1.73        0.74      7.20 o 
  -6  10   1      242.70      239.38     14.19 o 
  -5  10   1      395.65      407.13     17.95 o 
  -4  10   1        3.33        1.22      7.18 o 
  -3  10   1      129.73      139.24      9.70 o 
  -2  10   1       44.97       31.20      6.96 o 
  -1  10   1      407.77      428.69     16.68 o 
   0  10   1       51.27       56.94      9.69 o 
   1  10   1      597.89      638.78     24.25 o 
   2  10   1      177.33      174.99     11.79 o 
   3  10   1        4.18        7.26      6.45 o 
   4  10   1       16.37       10.82      6.76 o 
   5  10   1      293.90      290.26     14.00 o 
   6  10   1       15.24        9.26      6.86 o 
   7  10   1       82.70       83.89     10.35 o 
   8  10   1       91.87       87.52     10.76 o 
   9  10   1       85.12       78.35     10.19 o 
  10  10   1      310.25      277.64     15.68 o 
  11  10   1      443.94      497.83     23.03 o 
  12  10   1       91.33      112.71     12.42 o 
  13  10   1        4.18        2.55    202.41 o 
  14  10   1      101.86      104.10     18.12 o 
  15  10   1       30.68       26.14     13.25 o 
  16  10   1        0.67        2.51     10.38 o 
 -15  11   1       16.64       17.22     11.92 o 
 -14  11   1       29.47       19.08     11.92 o 
 -13  11   1       25.43       24.87     57.23 o 
 -12  11   1       40.31       57.76    283.58 o 
 -11  11   1        4.28        4.08      9.46 o 
 -10  11   1      173.99      159.41     15.40 o 
  -9  11   1      112.30      128.70    186.05 o 
  -8  11   1      162.10      134.89     13.96 o 
  -7  11   1      756.87      821.42     30.58 o 
  -6  11   1        0.04       -2.55      8.61 o 
  -5  11   1      807.30      757.06     30.74 o 
  -4  11   1      807.04      843.80     29.55 o 
  -3  11   1      823.30      802.96     28.20 o 
  -2  11   1       74.32       69.01     12.82 o 
  -1  11   1      278.19      280.90     19.94 o 
   0  11   1       30.45       22.85     10.88 o 
   1  11   1      210.94      195.96     14.41 o 
   2  11   1        3.24        0.48      6.11 o 
   3  11   1      592.48      562.22     21.16 o 
   4  11   1      269.22      286.86     17.07 o 
   5  11   1      607.03      577.26     26.25 o 
   6  11   1        5.97        3.94      6.27 o 
   7  11   1        2.25        2.71      6.38 o 
   8  11   1      104.85      104.70     60.88 o 
   9  11   1        1.44        1.62     60.29 o 
  10  11   1        2.68       -5.28     59.00 o 
  11  11   1        1.64        7.01     13.23 o 
  12  11   1       16.83       20.29     16.47 o 
  13  11   1       18.00       15.96     14.13 o 
  14  11   1       97.67      105.50     13.32 o 
  15  11   1        3.05        2.76     18.11 o 
 -14  12   1       29.17       19.45     16.41 o 
 -13  12   1       17.99        9.39      8.32 o 
 -12  12   1       24.40       18.57     13.03 o 
 -11  12   1        5.97        4.54     10.90 o 
 -10  12   1        3.99      487.68   4884.91 o 
  -9  12   1       79.28     -460.92   4748.99 o 
  -8  12   1      146.04     -281.72   3969.77 o 
  -7  12   1      115.14       81.70     11.18 o 
  -6  12   1       18.01       22.24      8.98 o 
  -5  12   1     1670.34     1862.65     81.12 o 
  -4  12   1      121.37      124.29     13.62 o 
  -3  12   1       50.76       29.97     11.31 o 
  -2  12   1       89.34      104.79     13.47 o 
  -1  12   1       19.10       20.65      9.76 o 
   0  12   1       43.55       28.49      9.97 o 
   1  12   1       42.61       37.82     10.02 o 
   2  12   1       14.13       17.04     10.86 o 
   3  12   1        1.16        2.75      6.91 o 
   4  12   1      153.32      129.87     12.81 o 
   5  12   1       52.99       32.01      8.39 o 
   6  12   1       24.45       20.90      8.64 o 
   7  12   1        0.11      -22.00    171.56 o 
   8  12   1        0.04       -2.51     85.18 o 
   9  12   1       44.33     -247.52   3794.63 o 
  10  12   1       12.78       31.23    243.89 o 
  11  12   1        4.11       -0.87     76.62 o 
  12  12   1        1.43       -1.06     10.57 o 
  13  12   1       17.29       16.73     11.99 o 
  14  12   1        0.14       -0.91      9.23 o 
 -12  13   1        2.75        0.73     11.69 o 
 -11  13   1       20.92        3.14    183.09 o 
 -10  13   1       77.64       -4.50     81.42 o 
  -9  13   1        0.38      323.37   4434.95 o 
  -8  13   1        0.43       10.74    106.94 o 
  -7  13   1      139.00      143.13     15.91 o 
  -6  13   1       11.85       -7.91    247.74 o 
  -5  13   1       13.90        8.27      7.53 o 
  -4  13   1      110.26       91.29     16.47 o 
  -3  13   1      219.90      234.31     32.70 o 
  -2  13   1       70.10       93.75     11.66 o 
  -1  13   1       99.45      113.77     13.17 o 
   0  13   1      385.57      398.76     21.81 o 
   1  13   1       15.32       19.84      8.58 o 
   2  13   1        9.51       21.04     11.70 o 
   3  13   1       56.32       88.41     18.93 o 
   4  13   1        0.18        0.31     11.22 o 
   5  13   1        5.11        0.98      8.51 o 
   6  13   1        8.74        5.38    238.89 o 
   7  13   1       46.29       -8.44     53.64 o 
   8  13   1      112.04       -0.39    222.75 o 
   9  13   1        4.34       16.50    331.85 o 
  10  13   1        1.51        2.32     14.24 o 
  11  13   1        0.00       -0.63     12.14 o 
  12  13   1       19.93       11.73     13.76 o 
  -9  14   1       84.82       80.18    106.74 o 
  -8  14   1      101.85       30.06     24.59 o 
  -7  14   1      168.14       73.34    235.31 o 
  -6  14   1      146.11      136.77     21.92 o 
  -5  14   1      141.86      161.13     34.77 o 
  -4  14   1        3.16       -1.04     15.28 o 
  -3  14   1      300.87      328.56     29.42 o 
  -2  14   1      343.27      359.07     31.54 o 
  -1  14   1      108.77      160.90     22.56 o 
   0  14   1        0.07        0.75     10.33 o 
   1  14   1       38.31       34.10     17.44 o 
   2  14   1      113.28      113.29     19.05 o 
   3  14   1       20.71       19.56     13.55 o 
   4  14   1       61.80       83.71     18.83 o 
   5  14   1        1.41        4.17     17.71 o 
   6  14   1       60.33       65.58     12.01 o 
   7  14   1       10.96        7.13     25.15 o 
   8  14   1        7.39        4.95     64.99 o 
   9  14   1       51.87       37.21     63.64 o 
  -6  15   1       85.04       73.40     41.98 o 
  -5  15   1       16.54       17.02     41.63 o 
  -4  15   1       77.31     -295.03   3982.97 o 
  -3  15   1       63.98       56.62     29.70 o 
  -2  15   1       55.50       26.25     10.91 o 
  -1  15   1       36.25       17.01     19.32 o 
   0  15   1       10.37        1.20     19.47 o 
   1  15   1       59.81       40.90     28.62 o 
   2  15   1       59.97       54.42     23.36 o 
   3  15   1      142.45     -273.38   3829.51 o 
   4  15   1       74.24      104.23     21.34 o 
   5  15   1        0.40        4.09     53.58 o 
 -22   0   2      138.32      131.72     17.56 o 
 -21   0   2       87.66      118.92     13.48 o 
 -20   0   2       52.07       48.06     15.53 o 
 -19   0   2       25.61       30.78     12.14 o 
 -18   0   2      177.02      187.14     14.71 o 
 -17   0   2        8.75        9.09      9.39 o 
 -16   0   2        4.42        0.01      9.60 o 
 -15   0   2       38.64       43.18     12.68 o 
 -14   0   2     1196.57     1137.33     36.52 o 
 -13   0   2     1168.78     1203.24     36.43 o 
 -12   0   2      236.04      228.82     10.54 o 
 -11   0   2     2708.01     2819.86     66.27 o 
 -10   0   2     2869.93     3075.57     74.77 o 
  -9   0   2     3082.25     3297.71     82.74 o 
  -8   0   2     1789.49     1882.00     45.83 o 
  -7   0   2    10066.14     9615.71    293.58 o 
  -6   0   2     4189.65     4319.48    113.22 o 
  -5   0   2     1574.84     1705.65     42.31 o 
  -4   0   2     1844.26     1649.55     45.03 o 
  -3   0   2    31649.00    31054.78   1480.92 o 
  -2   0   2    19776.84    18117.08    870.44 o 
  -1   0   2     1239.26     1228.56     21.63 o 
   0   0   2    31526.25    30940.00   2158.24 o 
   1   0   2    20778.56    20457.55    989.55 o 
   2   0   2     1771.33     1876.52    127.71 o 
   3   0   2    81443.35    66856.71   9073.87 o 
   4   0   2    74072.04    65697.78   4823.26 o 
   5   0   2     6767.00     6680.33    188.77 o 
   6   0   2     1860.20     1740.31     56.53 o 
   7   0   2       39.87       35.76      4.92 o 
   8   0   2       98.15       97.91      7.44 o 
   9   0   2       14.66       26.45      4.98 o 
  10   0   2     1396.90     1374.70     27.67 o 
  11   0   2     1279.51     1239.04     30.74 o 
  12   0   2       72.17       65.48      6.88 o 
  13   0   2     1440.98     1302.18     44.78 o 
  14   0   2     2162.88     2333.82    120.64 o 
  15   0   2     2403.28     2511.72    153.50 o 
  16   0   2     1945.69     2007.13    124.13 o 
  17   0   2      297.42      304.38     34.02 o 
  18   0   2      643.26      710.70     42.66 o 
  19   0   2      137.30      131.91     22.04 o 
  20   0   2      610.56      798.45     43.46 o 
  21   0   2      421.17      480.80     33.69 o 
 -22   1   2        2.70        0.39      5.75 o 
 -21   1   2       12.84        5.64      7.44 o 
 -20   1   2       49.76       36.72      8.75 o 
 -19   1   2        0.99       -0.91      7.30 o 
 -18   1   2        0.25       -1.97      6.53 o 
 -17   1   2        0.84       -0.41      6.19 o 
 -16   1   2      453.38      448.80     19.52 o 
 -15   1   2      149.42      155.91     10.38 o 
 -14   1   2      151.72      135.74     10.28 o 
 -13   1   2      233.92      249.92      9.77 o 
 -12   1   2     2176.29     2208.02     36.04 o 
 -11   1   2     1357.90     1357.92     23.11 o 
 -10   1   2      187.16      213.45      7.22 o 
  -9   1   2      155.38      136.17      4.74 o 
  -8   1   2       24.94       28.58      3.34 o 
  -7   1   2      437.23      431.13      9.23 o 
  -6   1   2     3763.78     3270.63     55.99 o 
  -5   1   2       56.48       27.36      4.74 o 
  -4   1   2     2048.80     1884.52     35.73 o 
  -3   1   2    21642.38    22089.33    589.03 o 
  -2   1   2       49.14       51.00      4.56 o 
  -1   1   2    23203.68    25600.84    728.40 o 
   0   1   2     1609.10     1616.75     22.81 o 
   1   1   2     9884.69     9723.68    181.70 o 
   2   1   2     6038.41     5798.93    108.63 o 
   3   1   2    17222.15    16092.97    401.36 o 
   4   1   2     4401.57     4200.44    103.14 o 
   5   1   2        0.19        5.59      3.28 o 
   6   1   2      253.40      272.48      6.39 o 
   7   1   2     4233.51     4436.70     81.62 o 
   8   1   2     2630.16     2709.14     39.55 o 
   9   1   2     1690.63     1778.87     25.26 o 
  10   1   2       17.48       26.45      3.07 o 
  11   1   2        8.30        7.52      2.78 o 
  12   1   2       75.75       61.98      6.42 o 
  13   1   2       51.87       53.74      8.83 o 
  14   1   2       91.48       83.16     11.17 o 
  15   1   2        5.62        2.80      7.53 o 
  16   1   2        3.15        6.34     11.76 o 
  17   1   2       23.16       17.34      9.75 o 
  18   1   2      168.03      191.28     16.59 o 
  19   1   2      310.33      364.22     22.14 o 
  20   1   2       38.14       29.90      9.79 o 
  21   1   2      103.42      117.85     12.01 o 
 -22   2   2       54.70       28.87      8.20 o 
 -21   2   2       69.43       77.68     10.38 o 
 -20   2   2       15.74       16.27      7.86 o 
 -19   2   2       16.12       20.81      7.86 o 
 -18   2   2      185.82      194.66     11.81 o 
 -17   2   2       57.90       55.00      9.55 o 
 -16   2   2       51.41       55.93      8.52 o 
 -15   2   2        0.02       -0.47      5.91 o 
 -14   2   2      754.62      745.11     22.42 o 
 -13   2   2       31.98       37.81      6.34 o 
 -12   2   2      555.39      545.67     13.69 o 
 -11   2   2       10.16        9.17      3.62 o 
 -10   2   2     2005.91     1954.84     33.75 o 
  -9   2   2      186.01      221.14      6.45 o 
  -8   2   2     3670.05     3897.90     76.46 o 
  -7   2   2     2925.80     3030.42     51.70 o 
  -6   2   2      151.56      127.33      4.23 o 
  -5   2   2       28.53       39.57      4.07 o 
  -4   2   2      888.40      806.12     14.44 o 
  -3   2   2     1366.49     1355.47     24.59 o 
  -2   2   2     2735.81     2787.78     46.21 o 
  -1   2   2     2948.26     2796.68     47.98 o 
   0   2   2     5095.98     4779.96     82.59 o 
   1   2   2     4401.33     4268.73     69.49 o 
   2   2   2     3418.18     3317.08     56.21 o 
   3   2   2    10574.03    10140.94    212.03 o 
   4   2   2     2044.65     2057.03     33.24 o 
   5   2   2      162.35      161.91      5.81 o 
   6   2   2     2193.22     2131.70     44.46 o 
   7   2   2      891.61      856.12     18.00 o 
   8   2   2        1.64       -2.45      3.17 o 
   9   2   2      707.36      657.67     14.36 o 
  10   2   2        0.03        0.97      2.75 o 
  11   2   2       54.94       46.89      4.33 o 
  12   2   2        0.26       -0.06      3.38 o 
  13   2   2       91.30      101.78      7.99 o 
  14   2   2     1322.71     1230.16     44.48 o 
  15   2   2      600.26      544.43     22.99 o 
  16   2   2      849.06      856.24     32.91 o 
  17   2   2       54.38       80.50     13.64 o 
  18   2   2      591.11      670.65     32.12 o 
  19   2   2      528.77      540.98     22.19 o 
  20   2   2       26.89       21.22      7.89 o 
  21   2   2       34.74       18.60      6.71 o 
 -21   3   2       54.19       39.79      6.76 o 
 -20   3   2      140.01      124.00      9.45 o 
 -19   3   2      162.25      191.11     10.66 o 
 -18   3   2      396.30      411.82     16.79 o 
 -17   3   2      421.06      443.59     20.73 o 
 -16   3   2     1963.75     2057.40     54.20 o 
 -15   3   2       13.56       15.18      6.48 o 
 -14   3   2       75.65       80.18      8.19 o 
 -13   3   2       53.17       55.26      8.82 o 
 -12   3   2       12.04       17.00      4.91 o 
 -11   3   2      891.96      893.89     19.24 o 
 -10   3   2       95.33       87.55      6.11 o 
  -9   3   2      140.58      153.07      5.91 o 
  -8   3   2     1856.47     1918.97     30.44 o 
  -7   3   2      158.40      143.53      5.51 o 
  -6   3   2      135.62      162.24      5.42 o 
  -5   3   2     3027.23     3008.70     49.20 o 
  -4   3   2     2483.21     2753.17     42.16 o 
  -3   3   2     5454.59     5374.39     93.06 o 
  -2   3   2    17401.04    16756.71    425.85 o 
  -1   3   2    62637.69    72105.58   3534.75 o 
   0   3   2    26916.44    27902.59    887.31 o 
   1   3   2     6328.81     6129.85    120.97 o 
   2   3   2     2754.39     2919.19     45.01 o 
   3   3   2     9616.61     9652.14    219.06 o 
   4   3   2     1389.24     1489.85     26.94 o 
   5   3   2     1067.66     1179.62     21.50 o 
   6   3   2      140.36      121.88      6.19 o 
   7   3   2       89.80       92.67      5.99 o 
   8   3   2       58.17       60.92      4.87 o 
   9   3   2     1459.52     1441.61     26.33 o 
  10   3   2        1.01        3.63      3.36 o 
  11   3   2      501.46      478.09     12.61 o 
  12   3   2       65.15       61.84      6.38 o 
  13   3   2     1059.67     1085.03     31.20 o 
  14   3   2     1868.60     1875.95     52.53 o 
  15   3   2     1587.57     1648.89     54.66 o 
  16   3   2       99.81       88.35     13.77 o 
  17   3   2       27.32       37.18      9.63 o 
  18   3   2       63.82       63.03      8.59 o 
  19   3   2      251.23      251.65     13.42 o 
  20   3   2       41.70       15.71      6.48 o 
  21   3   2       38.53       77.52     12.00 o 
 -21   4   2       58.90       35.70      9.37 o 
 -20   4   2        0.00        0.40      5.18 o 
 -19   4   2        2.74        1.45      5.30 o 
 -18   4   2      664.53      698.16     21.86 o 
 -17   4   2      104.63      105.27     10.35 o 
 -16   4   2      196.85      221.64     14.45 o 
 -15   4   2        1.47        3.69      6.54 o 
 -14   4   2       39.71       55.40      9.20 o 
 -13   4   2       40.28       52.80      7.77 o 
 -12   4   2        5.61        7.26      4.30 o 
 -11   4   2       13.10       12.28      4.11 o 
 -10   4   2      495.14      413.61      9.67 o 
  -9   4   2     3101.34     3154.70     58.57 o 
  -8   4   2     2008.31     1928.59     33.31 o 
  -7   4   2      121.80      125.42      4.07 o 
  -6   4   2      193.80      148.01      4.53 o 
  -5   4   2       16.54       15.38      2.56 o 
  -4   4   2        0.53        2.29      1.83 o 
  -3   4   2     1634.54     1558.67     29.07 o 
  -2   4   2     4007.85     4027.59     76.88 o 
  -1   4   2     1956.48     1801.71     31.71 o 
   0   4   2     6253.64     6181.43    121.11 o 
   1   4   2     2785.00     2725.63     45.91 o 
   2   4   2      329.81      376.81      7.55 o 
   3   4   2      360.05      395.01      8.51 o 
   4   4   2      147.47      145.31      6.35 o 
   5   4   2     1894.78     1769.79     31.86 o 
   6   4   2     3101.31     2999.65     55.76 o 
   7   4   2      800.34      851.59     16.60 o 
   8   4   2      165.09      153.61      6.24 o 
   9   4   2      474.30      469.18     14.44 o 
  10   4   2        5.64        2.68      4.28 o 
  11   4   2       40.45       45.93      4.50 o 
  12   4   2       14.79       23.08      5.99 o 
  13   4   2       46.22       53.25      8.24 o 
  14   4   2      225.03      223.05     14.03 o 
  15   4   2      831.82      827.22     27.96 o 
  16   4   2      555.22      555.03     26.31 o 
  17   4   2      819.80      851.47     30.46 o 
  18   4   2      224.09      221.36     14.65 o 
  19   4   2       10.72        9.44      7.78 o 
  20   4   2        1.87        4.17      5.69 o 
  21   4   2        5.50       10.32     11.78 o 
 -21   5   2       25.79       30.83      9.95 o 
 -20   5   2       42.95       33.46      8.45 o 
 -19   5   2        6.45        4.65      8.27 o 
 -18   5   2      147.06      165.74     11.86 o 
 -17   5   2        4.60        5.72      6.53 o 
 -16   5   2       66.35       71.17      8.90 o 
 -15   5   2      124.56      111.26      8.94 o 
 -14   5   2      100.81       87.03     10.25 o 
 -13   5   2      169.18      166.33     12.33 o 
 -12   5   2       79.97       82.56      8.58 o 
 -11   5   2      222.24      231.03     10.27 o 
 -10   5   2      165.69      175.11      9.01 o 
  -9   5   2      580.54      571.06     16.52 o 
  -8   5   2     1176.31     1183.22     23.07 o 
  -7   5   2     1409.98     1461.95     27.04 o 
  -6   5   2      202.29      199.36      7.51 o 
  -5   5   2      352.28      316.31      9.65 o 
  -4   5   2     1265.13     1280.04     23.56 o 
  -3   5   2      332.11      378.55      9.19 o 
  -2   5   2      107.56       96.26      6.14 o 
  -1   5   2       71.58       95.85      6.03 o 
   0   5   2      296.92      264.75      7.37 o 
   1   5   2       90.41       84.02      5.19 o 
   2   5   2      247.66      291.22      7.44 o 
   3   5   2     1312.14     1244.15     24.29 o 
   4   5   2      883.78      941.50     16.74 o 
   5   5   2      476.66      473.71     10.10 o 
   6   5   2     4505.55     5034.77     94.64 o 
   7   5   2     1910.13     1882.17     31.93 o 
   8   5   2       86.56       72.23      4.23 o 
   9   5   2     1888.18     1929.14     44.46 o 
  10   5   2      462.30      449.48     12.75 o 
  11   5   2      264.89      271.24     18.68 o 
  12   5   2      215.21      224.53     14.63 o 
  13   5   2     1038.09     1026.74     56.19 o 
  14   5   2       76.43       77.88     10.20 o 
  15   5   2      538.17      581.97     21.09 o 
  16   5   2       32.27       35.28      8.95 o 
  17   5   2       21.63       30.08     10.04 o 
  18   5   2       13.72       13.94     10.09 o 
  19   5   2        3.26        1.73      7.28 o 
  20   5   2        3.55        2.04      6.93 o 
 -20   6   2       22.30       12.22      9.87 o 
 -19   6   2       26.38       15.75      9.95 o 
 -18   6   2        0.09       -0.66      7.42 o 
 -17   6   2      101.07      116.59     11.44 o 
 -16   6   2      189.18      201.57     13.26 o 
 -15   6   2       83.74       59.81     10.68 o 
 -14   6   2        1.04        1.42      8.60 o 
 -13   6   2        2.48       -1.31      5.10 o 
 -12   6   2      116.29      115.22      9.04 o 
 -11   6   2      212.09      212.88     12.32 o 
 -10   6   2      117.43       97.17      6.94 o 
  -9   6   2      150.06      146.00      8.59 o 
  -8   6   2      340.60      356.29      9.03 o 
  -7   6   2      277.98      285.99      8.01 o 
  -6   6   2      464.23      499.56     10.79 o 
  -5   6   2      721.09      736.08     14.38 o 
  -4   6   2      331.85      381.87      9.52 o 
  -3   6   2      147.05      141.93      5.97 o 
  -2   6   2       30.76       48.39      4.41 o 
  -1   6   2       11.81       11.64      3.21 o 
   0   6   2      198.87      199.44      6.56 o 
   1   6   2      462.27      440.89     10.13 o 
   2   6   2     2276.79     2614.21     47.26 o 
   3   6   2     5174.05     5775.66    125.99 o 
   4   6   2      802.79      876.03     21.37 o 
   5   6   2      148.56      141.10      7.12 o 
   6   6   2      273.27      324.59     10.01 o 
   7   6   2     1715.32     1745.36     34.81 o 
   8   6   2     3732.90     3893.76     94.45 o 
   9   6   2      979.66      899.65     24.35 o 
  10   6   2      594.59      563.70     18.16 o 
  11   6   2     1112.61     1072.21     35.36 o 
  12   6   2        9.46        5.98      8.05 o 
  13   6   2      802.11      783.14     29.12 o 
  14   6   2      238.34      234.29     15.95 o 
  15   6   2       17.82       14.31      8.26 o 
  16   6   2        1.44        3.27      8.01 o 
  17   6   2       42.68       31.24      8.18 o 
  18   6   2       51.36       42.75     16.63 o 
  19   6   2        9.83        5.71     10.11 o 
  20   6   2        0.29        0.58      9.93 o 
 -20   7   2       27.43       17.40     13.14 o 
 -19   7   2       34.97       16.55      8.20 o 
 -18   7   2        5.32        3.17      6.59 o 
 -17   7   2        3.36       11.97      8.65 o 
 -16   7   2        0.00        0.10      7.04 o 
 -15   7   2       28.47       32.74     10.69 o 
 -14   7   2      101.58       94.77     13.77 o 
 -13   7   2       55.97       63.33     11.11 o 
 -12   7   2      291.05      259.51     19.58 o 
 -11   7   2      193.35      200.33    160.93 o 
 -10   7   2        0.26       25.23     51.13 o 
  -9   7   2       12.16       11.61      7.19 o 
  -8   7   2      166.82      159.92      7.01 o 
  -7   7   2      149.89      143.33      5.67 o 
  -6   7   2       88.60       88.46      5.01 o 
  -5   7   2      259.10      261.92      7.87 o 
  -4   7   2        4.63        0.60      3.53 o 
  -3   7   2      348.73      360.74      8.72 o 
  -2   7   2      912.17      903.80     17.49 o 
  -1   7   2       40.86       36.65      4.69 o 
   0   7   2      298.06      342.77      9.31 o 
   1   7   2      128.76       96.33      6.09 o 
   2   7   2      893.81      993.85     19.68 o 
   3   7   2      405.50      398.00     12.02 o 
   4   7   2      636.12      720.57     16.92 o 
   5   7   2      226.92      233.40      9.51 o 
   6   7   2        1.97        0.92      5.48 o 
   7   7   2      183.00      223.57     12.39 o 
   8   7   2      335.26      322.78     22.47 o 
   9   7   2      543.09      533.38     25.87 o 
  10   7   2      932.87      862.03     37.08 o 
  11   7   2       42.30       44.97     10.02 o 
  12   7   2      164.20      149.35     13.09 o 
  13   7   2       93.98       89.79     10.76 o 
  14   7   2       99.90      110.69     11.72 o 
  15   7   2        2.81       -0.34      6.42 o 
  16   7   2      392.56      429.14     21.42 o 
  17   7   2        0.75       -0.44      8.57 o 
  18   7   2       29.64       25.71     10.20 o 
  19   7   2       15.53       11.10      6.65 o 
 -19   8   2       41.63       50.02     15.50 o 
 -18   8   2      126.72      165.74     18.13 o 
 -17   8   2       87.31       95.35     13.33 o 
 -16   8   2        6.35        2.22      8.50 o 
 -15   8   2      352.46      324.59     21.52 o 
 -14   8   2       10.46       17.51      9.78 o 
 -13   8   2      289.18     -627.10   4734.17 o 
 -12   8   2       11.46       11.01     10.25 o 
 -11   8   2       37.66       32.34    100.69 o 
 -10   8   2      575.10      539.76     61.65 o 
  -9   8   2      798.50      807.43    112.07 o 
  -8   8   2      160.27      155.31     16.62 o 
  -7   8   2        0.02        0.05      5.86 o 
  -6   8   2      479.98      468.59     18.17 o 
  -5   8   2      207.85      197.83     11.35 o 
  -4   8   2      335.83      378.04     12.68 o 
  -3   8   2       68.57       64.21      7.09 o 
  -2   8   2       45.31       51.25      5.21 o 
  -1   8   2      226.07      244.18      9.36 o 
   0   8   2      757.28      774.28     17.90 o 
   1   8   2      486.57      467.98     11.30 o 
   2   8   2      273.16      268.91      9.96 o 
   3   8   2     1089.27     1120.58     23.24 o 
   4   8   2       52.74       54.73      5.90 o 
   5   8   2       71.98       78.66      7.13 o 
   6   8   2       38.12       24.38      6.57 o 
   7   8   2      169.47      163.46      9.90 o 
   8   8   2      410.97      411.07     31.68 o 
   9   8   2      126.42      109.04     11.06 o 
  10   8   2      945.59      917.88     80.25 o 
  11   8   2      923.65      866.63     52.15 o 
  12   8   2       17.14       10.73      9.05 o 
  13   8   2       53.20       65.70    143.27 o 
  14   8   2     2104.83     2245.67     70.30 o 
  15   8   2       42.92       46.19      9.40 o 
  16   8   2        4.86        7.05      6.86 o 
  17   8   2       92.72      101.97     10.52 o 
  18   8   2       11.51        9.56      7.31 o 
 -18   9   2        0.41        2.18      8.44 o 
 -17   9   2      179.22      225.56     22.22 o 
 -16   9   2       36.78       36.94     14.55 o 
 -15   9   2       15.55       12.66     13.44 o 
 -14   9   2       27.54       30.23     13.19 o 
 -13   9   2        1.59        8.04     12.90 o 
 -12   9   2       25.03       36.46    216.03 o 
 -11   9   2      137.05      141.64    200.33 o 
 -10   9   2       55.21       40.75     11.59 o 
  -9   9   2        4.71        3.70      9.20 o 
  -8   9   2      347.70      400.35     35.41 o 
  -7   9   2      269.78      290.78     16.90 o 
  -6   9   2      272.12      278.33     16.98 o 
  -5   9   2       20.26       29.35      8.97 o 
  -4   9   2      228.80      226.90     12.00 o 
  -3   9   2        0.03        0.43      7.75 o 
  -2   9   2       58.31       31.04      6.58 o 
  -1   9   2       25.31       22.53      6.58 o 
   0   9   2     1428.18     1483.29     33.43 o 
   1   9   2      258.98      276.76     14.96 o 
   2   9   2      121.68      129.52      8.88 o 
   3   9   2        5.13        5.84      6.37 o 
   4   9   2       21.77       21.88      6.73 o 
   5   9   2        7.81       10.99      5.60 o 
   6   9   2      186.05      183.67     11.63 o 
   7   9   2      411.33      449.22     18.56 o 
   8   9   2       34.35       24.18    104.91 o 
   9   9   2        5.12       -3.27    128.70 o 
  10   9   2      329.30      317.86     26.90 o 
  11   9   2        3.20       19.65    306.28 o 
  12   9   2       97.78      120.55     25.20 o 
  13   9   2        0.36        2.77      8.31 o 
  14   9   2       65.41       44.32      7.91 o 
  15   9   2      339.33      322.97     15.72 o 
  16   9   2       30.71       17.03      9.14 o 
  17   9   2        2.47        1.79      9.93 o 
 -17  10   2       35.66       25.16     11.54 o 
 -16  10   2        6.20       11.77     14.45 o 
 -15  10   2        7.95       14.82     11.05 o 
 -14  10   2        2.69       -1.02     10.46 o 
 -13  10   2       18.18       23.01     12.04 o 
 -12  10   2      327.52     -258.43   3648.59 o 
 -11  10   2       15.10       23.47    159.48 o 
 -10  10   2       11.26       39.01    404.88 o 
  -9  10   2      510.11      481.99     24.76 o 
  -8  10   2      417.14      437.27     48.88 o 
  -7  10   2       58.63       63.92     10.15 o 
  -6  10   2      338.37      344.47     16.32 o 
  -5  10   2      649.42      608.86     23.52 o 
  -4  10   2     1231.25     1286.83     40.24 o 
  -3  10   2      582.11      547.37     21.76 o 
  -2  10   2      137.90      124.86     11.52 o 
  -1  10   2        6.63        7.47      9.30 o 
   0  10   2      179.46      161.13     15.68 o 
   1  10   2      346.84      336.54     20.13 o 
   2  10   2      986.61      978.31     32.05 o 
   3  10   2      274.62      247.51     12.93 o 
   4  10   2      467.93      492.84     21.26 o 
   5  10   2      506.29      480.54     23.86 o 
   6  10   2      370.65      375.02     17.05 o 
   7  10   2       25.27       16.45      7.59 o 
   8  10   2      158.40      159.79     16.76 o 
   9  10   2        1.19       10.97    210.65 o 
  10  10   2       20.72       24.30      8.64 o 
  11  10   2      139.48      122.05     13.06 o 
  12  10   2      411.80      328.77     32.84 o 
  13  10   2       57.25       79.04    419.37 o 
  14  10   2      677.25      779.89     66.86 o 
  15  10   2        0.07        1.37      7.36 o 
  16  10   2      135.44      146.20     19.84 o 
 -15  11   2       17.99       16.86     10.35 o 
 -14  11   2       18.58       15.91     11.40 o 
 -13  11   2      190.19      231.57     24.81 o 
 -12  11   2       11.70       16.36    175.46 o 
 -11  11   2       34.27       16.63      9.75 o 
 -10  11   2        0.20        3.84     19.05 o 
  -9  11   2        1.60       18.82    158.16 o 
  -8  11   2      193.81      187.74     22.59 o 
  -7  11   2      170.28      197.61     21.59 o 
  -6  11   2        3.90        8.86      7.77 o 
  -5  11   2       24.43       26.13      9.11 o 
  -4  11   2      447.13      468.45     20.35 o 
  -3  11   2        4.07        1.79      6.81 o 
  -2  11   2       64.64       69.68     13.23 o 
  -1  11   2        0.56       -1.64     10.83 o 
   0  11   2        6.80       -1.46     10.76 o 
   1  11   2       58.36       65.02     11.70 o 
   2  11   2       61.90       56.49     10.01 o 
   3  11   2      132.41      137.35     12.82 o 
   4  11   2       51.97       59.61     10.33 o 
   5  11   2       15.44       12.99     10.21 o 
   6  11   2        5.03        0.39      6.91 o 
   7  11   2       44.03       39.04     10.95 o 
   8  11   2       65.87       96.20    277.87 o 
   9  11   2        2.28        4.31     69.06 o 
  10  11   2        0.02       -7.60    130.75 o 
  11  11   2        6.78        5.99      8.35 o 
  12  11   2       13.88        2.53    236.10 o 
  13  11   2       27.85       18.82      7.82 o 
  14  11   2       97.01       95.32     21.17 o 
  15  11   2       49.33       25.22     12.72 o 
 -14  12   2        9.53        6.65      9.43 o 
 -13  12   2        9.64        3.87      9.96 o 
 -12  12   2       56.22       75.64     13.31 o 
 -11  12   2        0.92       12.96    285.43 o 
 -10  12   2        7.76        9.14     11.25 o 
  -9  12   2      170.14      141.64     22.07 o 
  -8  12   2      370.11      407.59     24.78 o 
  -7  12   2        1.52        3.34    154.72 o 
  -6  12   2      446.26      526.95     29.52 o 
  -5  12   2       10.46        4.10      7.99 o 
  -4  12   2        5.58        9.98      8.00 o 
  -3  12   2        9.30       11.31      9.51 o 
  -2  12   2       61.33       51.18     12.65 o 
  -1  12   2       45.62       46.02     11.14 o 
   0  12   2      118.78      140.18     16.45 o 
   1  12   2       94.28      109.94     14.97 o 
   2  12   2        9.63        7.08      9.04 o 
   3  12   2      557.59      565.45     21.55 o 
   4  12   2        0.13        5.32      7.84 o 
   5  12   2      209.50      172.01     14.71 o 
   6  12   2      234.27      253.91     17.33 o 
   7  12   2       64.38       70.91    172.13 o 
   8  12   2       71.95       56.83      8.52 o 
   9  12   2       15.49       20.27    158.87 o 
  10  12   2       47.09       59.40    160.77 o 
  11  12   2        0.34      -15.95    182.01 o 
  12  12   2       10.07        1.95      9.84 o 
  13  12   2      103.36      135.77     18.36 o 
 -12  13   2        0.70        3.06     12.94 o 
 -11  13   2        0.37        4.58    135.46 o 
 -10  13   2       38.84       37.45     27.74 o 
  -9  13   2       25.06        3.02    106.54 o 
  -8  13   2       92.20       48.03    138.70 o 
  -7  13   2        3.85     -501.45   4676.26 o 
  -6  13   2       83.32       62.69     32.46 o 
  -5  13   2       26.00       12.65      8.08 o 
  -4  13   2      209.32      256.46     50.30 o 
  -3  13   2       62.27       68.64     13.49 o 
  -2  13   2        0.22        4.11     11.39 o 
  -1  13   2      219.01      220.42     16.73 o 
   0  13   2        2.30        3.37      8.46 o 
   1  13   2       29.81       22.32      8.96 o 
   2  13   2       14.56       10.22      9.79 o 
   3  13   2        4.83        3.01      8.56 o 
   4  13   2       24.72       33.81     10.13 o 
   5  13   2       15.34       13.57      9.10 o 
   6  13   2       18.69        9.41     70.32 o 
   7  13   2       26.39       54.61    271.97 o 
   8  13   2       35.45       43.99     15.21 o 
   9  13   2        0.49        1.85     15.69 o 
  10  13   2       12.23       15.36    170.87 o 
  11  13   2       13.03       10.48     15.30 o 
  -9  14   2        1.51       -0.55      8.84 o 
  -8  14   2       23.00       11.48     62.96 o 
  -7  14   2      381.20        7.59     79.78 o 
  -6  14   2       43.49       39.40     75.16 o 
  -5  14   2        6.55        2.87      8.01 o 
  -4  14   2      113.44      103.40     14.01 o 
  -3  14   2        5.53        4.86      7.98 o 
  -2  14   2      118.01      174.00     43.26 o 
  -1  14   2       10.36       12.27     12.60 o 
   0  14   2       12.06       17.20      7.63 o 
   1  14   2        9.26        2.21      7.58 o 
   2  14   2       18.68       13.37      7.96 o 
   3  14   2        3.38        3.67     14.60 o 
   4  14   2        3.33        7.13     14.20 o 
   5  14   2        1.74       -5.20     63.36 o 
   6  14   2       28.37       30.92     17.74 o 
   7  14   2       17.17       17.00     16.98 o 
   8  14   2       34.70       26.72     89.15 o 
   9  14   2       98.31       32.54    138.56 o 
  -6  15   2       58.13       32.99     61.04 o 
  -5  15   2       47.54     -421.22   3902.00 o 
  -4  15   2        1.10       -1.62     35.77 o 
  -3  15   2       12.87       11.02     20.64 o 
  -2  15   2      232.50      261.55     41.76 o 
  -1  15   2       11.83        5.57     23.44 o 
   0  15   2       11.92        6.49     24.93 o 
   1  15   2       19.78        6.71     23.77 o 
   2  15   2       10.18        4.62     24.30 o 
   3  15   2       20.41       14.19     30.42 o 
   4  15   2        0.70       -3.01     27.58 o 
   5  15   2        0.03        2.08     14.11 o 
 -22   1   3        7.88        1.86     10.16 o 
 -21   1   3        7.39       13.50      6.53 o 
 -20   1   3      295.05      345.02     15.18 o 
 -19   1   3        0.78        0.32      4.95 o 
 -18   1   3        3.56        1.76      6.63 o 
 -17   1   3        0.05       -0.31      6.52 o 
 -16   1   3      145.04      146.60      9.21 o 
 -15   1   3      234.28      248.75     12.48 o 
 -14   1   3       11.08       14.83      6.72 o 
 -13   1   3      761.67      748.80     17.55 o 
 -12   1   3       88.44       84.82      5.18 o 
 -11   1   3      114.87      132.88      6.23 o 
 -10   1   3      280.67      282.28      8.32 o 
  -9   1   3     7187.18     7400.20    159.97 o 
  -8   1   3      117.57      108.40      5.95 o 
  -7   1   3      233.75      210.45      7.42 o 
  -6   1   3       72.30       84.59      4.56 o 
  -5   1   3     1041.35     1019.48     20.18 o 
  -4   1   3     3950.58     3717.86     62.80 o 
  -3   1   3      533.65      506.99     12.68 o 
  -2   1   3      254.53      187.09      7.18 o 
  -1   1   3      853.51      765.97     14.97 o 
   0   1   3      691.30      672.57     13.34 o 
   1   1   3     2668.22     2471.10     41.64 o 
   2   1   3    17022.76    16740.18    453.23 o 
   3   1   3    23183.89    21763.35    610.41 o 
   4   1   3    37013.88    36941.40   1158.01 o 
   5   1   3     3774.61     3581.34     87.08 o 
   6   1   3     8784.18     8845.39    213.63 o 
   7   1   3      363.31      346.74      9.86 o 
   8   1   3     1627.84     1810.07     26.65 o 
   9   1   3      284.90      307.47      8.26 o 
  10   1   3      481.16      538.19      9.62 o 
  11   1   3      188.90      176.21      6.35 o 
  12   1   3       83.84       67.74      6.79 o 
  13   1   3      234.41      213.96     15.20 o 
  14   1   3     1188.48     1178.24     46.63 o 
  15   1   3      230.28      247.94     20.47 o 
  16   1   3        0.22        0.76      9.33 o 
  17   1   3      297.82      286.27     21.38 o 
  18   1   3      582.68      640.06     30.74 o 
  19   1   3        6.59        7.21      9.82 o 
  20   1   3      369.62      425.97     19.06 o 
  21   1   3        0.38       -0.80      6.90 o 
 -22   2   3       11.62        5.73      7.99 o 
 -21   2   3       52.45       35.06      6.67 o 
 -20   2   3       11.27        7.83      5.26 o 
 -19   2   3        0.10       -0.79      5.42 o 
 -18   2   3        6.41       11.36      5.50 o 
 -17   2   3        0.54        2.67      6.14 o 
 -16   2   3      136.07      139.16      9.61 o 
 -15   2   3      137.51      133.88      9.47 o 
 -14   2   3       18.16       14.09      6.37 o 
 -13   2   3     1183.82     1180.27     31.02 o 
 -12   2   3      562.97      622.39     14.91 o 
 -11   2   3        0.02        2.94      3.31 o 
 -10   2   3      553.09      508.41     10.93 o 
  -9   2   3     2671.05     2802.90     48.51 o 
  -8   2   3     3552.84     3763.35     67.22 o 
  -7   2   3     1108.87     1157.45     21.45 o 
  -6   2   3       41.13       60.50      4.26 o 
  -5   2   3     3212.70     3055.19     55.99 o 
  -4   2   3      105.23      118.09      5.71 o 
  -3   2   3     3565.50     3413.51     55.20 o 
  -2   2   3     2498.93     2584.91     43.87 o 
  -1   2   3       11.86       13.09      5.21 o 
   0   2   3     1029.92      904.45     18.77 o 
   1   2   3      290.08      278.47      7.69 o 
   2   2   3      134.68      128.17      6.12 o 
   3   2   3     6092.98     5860.70    110.04 o 
   4   2   3     3407.56     3324.34     51.81 o 
   5   2   3     6241.86     6160.63    143.80 o 
   6   2   3      815.60      813.00     14.47 o 
   7   2   3     1696.49     1763.60     42.44 o 
   8   2   3     1428.87     1302.50     31.86 o 
   9   2   3      618.91      614.05     10.77 o 
  10   2   3       68.59       66.80      4.88 o 
  11   2   3      107.79       99.85      5.57 o 
  12   2   3       47.50       40.04      5.12 o 
  13   2   3       48.13       47.05     10.26 o 
  14   2   3       69.04       65.40     12.88 o 
  15   2   3      610.47      601.91     26.44 o 
  16   2   3      314.01      328.88     17.48 o 
  17   2   3        5.54        3.34      8.71 o 
  18   2   3      338.72      340.99     20.30 o 
  19   2   3       70.01       74.39     10.02 o 
  20   2   3       14.77       11.86      6.95 o 
  21   2   3      332.32      423.92     25.74 o 
 -21   3   3        1.45        2.78      8.73 o 
 -20   3   3       80.52       87.45      8.15 o 
 -19   3   3      117.64      137.04      9.83 o 
 -18   3   3      260.68      254.19     12.79 o 
 -17   3   3       90.92      100.58      8.88 o 
 -16   3   3      100.50       98.77      8.35 o 
 -15   3   3      364.43      368.12     14.49 o 
 -14   3   3       18.92       25.09      6.73 o 
 -13   3   3       18.32       19.40      5.77 o 
 -12   3   3      476.58      470.59     13.83 o 
 -11   3   3        1.66        2.17      3.39 o 
 -10   3   3      299.02      216.83      7.38 o 
  -9   3   3     2888.92     2711.85     48.53 o 
  -8   3   3       23.82       52.99      4.74 o 
  -7   3   3     6730.32     6809.27    146.51 o 
  -6   3   3     1863.06     2070.76     31.46 o 
  -5   3   3     6048.95     6296.64    125.78 o 
  -4   3   3     2720.71     2825.28     45.85 o 
  -3   3   3     2949.65     2817.50     45.42 o 
  -2   3   3    16472.62    16674.21    425.49 o 
  -1   3   3    10046.20     9824.87    205.91 o 
   0   3   3     4875.89     4969.12     93.44 o 
   1   3   3     3551.27     3410.90     56.34 o 
   2   3   3      544.95      472.88      8.33 o 
   3   3   3      634.16      678.68     11.42 o 
   4   3   3      888.97      799.58     11.75 o 
   5   3   3      307.74      331.28      7.44 o 
   6   3   3        1.09        9.45      4.34 o 
   7   3   3      216.47      225.50      9.68 o 
   8   3   3     1832.53     1881.63     32.33 o 
   9   3   3      961.24      903.89     21.81 o 
  10   3   3      203.28      211.76      8.03 o 
  11   3   3        3.74        5.12      3.46 o 
  12   3   3       21.06       22.07      5.90 o 
  13   3   3      498.64      459.57     29.61 o 
  14   3   3      827.69      887.53     38.99 o 
  15   3   3      329.75      353.13     21.99 o 
  16   3   3      378.97      369.83     18.53 o 
  17   3   3      230.43      230.55     14.01 o 
  18   3   3        0.21       -0.80      5.48 o 
  19   3   3       11.48       13.51      6.79 o 
  20   3   3       19.76       13.82      5.47 o 
  21   3   3       17.04       13.55     12.41 o 
 -21   4   3       52.11       45.74     10.41 o 
 -20   4   3        8.94        6.93      6.93 o 
 -19   4   3      306.62      341.03     15.24 o 
 -18   4   3        0.36       -1.91      6.77 o 
 -17   4   3       39.06       56.82     10.31 o 
 -16   4   3       74.31       75.85      9.30 o 
 -15   4   3        7.56        3.95      6.42 o 
 -14   4   3      126.05      124.36     11.66 o 
 -13   4   3        2.15        4.95      6.70 o 
 -12   4   3       54.19       43.03      5.99 o 
 -11   4   3      458.98      459.71     11.36 o 
 -10   4   3       73.75       73.88      5.36 o 
  -9   4   3       15.70       25.11      8.30 o 
  -8   4   3      141.49      132.41      4.93 o 
  -7   4   3     1315.11     1316.82     20.65 o 
  -6   4   3       90.48      118.08      4.60 o 
  -5   4   3     1453.65     1514.33     22.09 o 
  -4   4   3     1567.89     1690.39     25.72 o 
  -3   4   3      121.28      117.65      4.44 o 
  -2   4   3     2276.02     2345.45     38.39 o 
  -1   4   3     3864.74     4201.02     74.34 o 
   0   4   3     4386.81     4490.17     80.93 o 
   1   4   3       38.13       24.25      4.31 o 
   2   4   3      120.17      100.45      4.75 o 
   3   4   3     4246.16     4475.53     86.33 o 
   4   4   3     1716.01     1714.32     26.36 o 
   5   4   3      115.51      119.50      5.69 o 
   6   4   3      268.61      297.33      8.52 o 
   7   4   3       14.70       10.19      3.31 o 
   8   4   3       11.88        6.61      3.30 o 
   9   4   3     1554.37     1556.45     26.65 o 
  10   4   3      279.75      290.56      8.79 o 
  11   4   3      208.42      200.47      7.21 o 
  12   4   3       26.45       23.77      7.44 o 
  13   4   3      770.37      780.51     31.85 o 
  14   4   3     1024.71      983.83     34.72 o 
  15   4   3        7.00        3.66      6.36 o 
  16   4   3        1.03        3.91      6.94 o 
  17   4   3      138.11      141.53     16.40 o 
  18   4   3       79.15       97.97     11.82 o 
  19   4   3        0.04       -0.46      6.71 o 
  20   4   3        1.31       -1.48      9.16 o 
 -21   5   3        3.18        5.08     12.68 o 
 -20   5   3       60.75       63.11      8.53 o 
 -19   5   3        1.99        5.29      6.77 o 
 -18   5   3        9.19        4.81      8.05 o 
 -17   5   3      275.61      267.71     14.55 o 
 -16   5   3       97.31      112.07     10.18 o 
 -15   5   3       35.75       18.85      8.66 o 
 -14   5   3       81.01       87.42     12.34 o 
 -13   5   3      135.71      122.95     10.21 o 
 -12   5   3       15.48       25.00      6.45 o 
 -11   5   3        6.90       -6.55    161.97 o 
 -10   5   3       76.35       84.78      7.33 o 
  -9   5   3      842.86      855.91     18.83 o 
  -8   5   3      131.61      112.02      5.34 o 
  -7   5   3        9.18       23.61      3.62 o 
  -6   5   3      507.20      610.33     12.95 o 
  -5   5   3        1.15        3.47      3.45 o 
  -4   5   3      417.07      319.99      8.55 o 
  -3   5   3     1680.29     1628.77     30.57 o 
  -2   5   3      171.93      180.74      6.18 o 
  -1   5   3       17.50       30.18      4.09 o 
   0   5   3      621.72      562.40     12.20 o 
   1   5   3     6313.93     6966.36    141.26 o 
   2   5   3       41.62       44.61      4.80 o 
   3   5   3     3171.19     3149.10     62.39 o 
   4   5   3    12156.56    12696.50    329.10 o 
   5   5   3       20.25       35.18      4.29 o 
   6   5   3      492.03      454.98     10.54 o 
   7   5   3      542.81      527.83     11.88 o 
   8   5   3      829.78      892.79     19.14 o 
   9   5   3       98.60       95.01      5.84 o 
  10   5   3       53.35       49.51      6.44 o 
  11   5   3       54.53       54.27      7.46 o 
  12   5   3        0.05        7.42      8.79 o 
  13   5   3        3.72        6.68      9.04 o 
  14   5   3       95.23      104.13     12.76 o 
  15   5   3        0.09       -1.47      7.49 o 
  16   5   3      108.22      105.22     11.13 o 
  17   5   3       85.45      100.38     15.50 o 
  18   5   3        4.37        4.98      8.35 o 
  19   5   3        0.01       -0.28      6.76 o 
  20   5   3        9.25        7.47     10.03 o 
 -20   6   3      161.00      183.05     16.03 o 
 -19   6   3       13.29       20.14      7.64 o 
 -18   6   3      156.76      174.19     11.27 o 
 -17   6   3      360.65      361.17     16.95 o 
 -16   6   3      176.43      164.28     11.16 o 
 -15   6   3      141.07      141.62     13.29 o 
 -14   6   3      305.69      321.60     15.09 o 
 -13   6   3       50.68       62.20     10.73 o 
 -12   6   3      221.30     -508.63   2781.49 o 
 -11   6   3       35.46       34.65      8.71 o 
 -10   6   3        0.61        0.10      7.62 o 
  -9   6   3        1.96       -0.39      6.61 o 
  -8   6   3       10.91        8.34      3.62 o 
  -7   6   3      500.47      511.16     11.21 o 
  -6   6   3       60.89       38.58      3.58 o 
  -5   6   3     1886.69     2053.92     36.53 o 
  -4   6   3     1164.18     1266.19     22.22 o 
  -3   6   3     1625.82     1597.59     27.73 o 
  -2   6   3      273.13      265.27      7.80 o 
  -1   6   3     2264.15     2408.73     40.97 o 
   0   6   3      770.01      825.84     15.60 o 
   1   6   3      234.13      256.69      6.51 o 
   2   6   3     1427.26     1289.76     21.84 o 
   3   6   3     1033.75     1040.63     19.08 o 
   4   6   3      334.59      331.40     10.64 o 
   5   6   3     1864.90     1917.08     39.24 o 
   6   6   3     1460.19     1343.83     27.68 o 
   7   6   3       24.39       22.31      5.02 o 
   8   6   3      202.56      211.22      9.66 o 
   9   6   3      170.49      168.94      9.75 o 
  10   6   3       19.16       20.82      6.66 o 
  11   6   3       13.22       13.32      6.95 o 
  12   6   3      148.76      164.45     13.59 o 
  13   6   3      253.46      256.05     16.95 o 
  14   6   3       12.26       14.33      9.07 o 
  15   6   3       14.21       17.62      8.37 o 
  16   6   3       33.59       36.30      8.82 o 
  17   6   3       41.49       46.40     11.62 o 
  18   6   3       42.60       39.04     11.88 o 
  19   6   3        3.80        0.31      6.72 o 
 -19   7   3       18.91        8.64      8.49 o 
 -18   7   3      246.59      270.52     17.92 o 
 -17   7   3        0.06       -0.52      6.35 o 
 -16   7   3      447.77      431.02     20.73 o 
 -15   7   3       68.33       46.39     10.33 o 
 -14   7   3      168.06      174.25     17.57 o 
 -13   7   3       13.54       17.44     12.74 o 
 -12   7   3       47.27       58.71     76.20 o 
 -11   7   3        0.01        1.82      6.32 o 
 -10   7   3      125.60      119.98     10.07 o 
  -9   7   3        0.08        1.98      6.28 o 
  -8   7   3      613.13      644.32     21.28 o 
  -7   7   3       14.56       11.04      3.56 o 
  -6   7   3      606.81      581.13     14.30 o 
  -5   7   3      173.37      164.96      7.17 o 
  -4   7   3     1580.95     1622.97     28.58 o 
  -3   7   3       12.28       10.39      2.95 o 
  -2   7   3       37.93       31.13      3.75 o 
  -1   7   3        0.09        3.95      3.04 o 
   0   7   3      532.12      549.62     12.41 o 
   1   7   3      618.14      700.91     14.81 o 
   2   7   3      146.91      138.67      5.81 o 
   3   7   3     1778.67     1939.24     38.52 o 
   4   7   3     1803.85     1743.25     40.29 o 
   5   7   3      650.52      691.59     17.62 o 
   6   7   3       52.89       46.35      7.52 o 
   7   7   3      159.71      175.90     14.84 o 
   8   7   3        0.00       -0.62     10.22 o 
   9   7   3      176.82      161.47     16.50 o 
  10   7   3     2205.89     2158.23    102.32 o 
  11   7   3     2002.82     1993.51     71.16 o 
  12   7   3      327.72      320.93     15.92 o 
  13   7   3       23.19       22.87      7.99 o 
  14   7   3       69.06       66.73     10.40 o 
  15   7   3        4.37        7.90      9.82 o 
  16   7   3        2.21        5.88     10.01 o 
  17   7   3       30.95       25.03      8.19 o 
  18   7   3       85.07      105.08     10.38 o 
  19   7   3       27.27       20.79      7.56 o 
 -19   8   3        5.89       13.85     13.44 o 
 -18   8   3       28.84       20.85     11.44 o 
 -17   8   3       79.01       91.92     12.26 o 
 -16   8   3        1.22        2.41      8.76 o 
 -15   8   3       84.97       83.01     12.08 o 
 -14   8   3       45.34       43.91     11.93 o 
 -13   8   3        0.50        3.41      9.38 o 
 -12   8   3        3.68       28.91    119.56 o 
 -11   8   3       74.82       89.08    167.77 o 
 -10   8   3       19.11       33.36     10.43 o 
  -9   8   3      302.65      324.35     20.98 o 
  -8   8   3       52.26       66.25     10.24 o 
  -7   8   3       74.88       76.74     10.16 o 
  -6   8   3      299.11      283.45     12.59 o 
  -5   8   3      106.48      121.13      8.86 o 
  -4   8   3        3.70        4.45      4.15 o 
  -3   8   3      376.00      390.84     11.56 o 
  -2   8   3      281.12      266.79      8.90 o 
  -1   8   3        7.63        5.14      4.10 o 
   0   8   3     2863.71     3084.59     59.86 o 
   1   8   3      820.40      852.38     17.85 o 
   2   8   3      309.38      312.12     10.76 o 
   3   8   3       69.27       80.01      7.24 o 
   4   8   3      173.08      155.85      8.96 o 
   5   8   3      106.83      119.27      9.01 o 
   6   8   3      212.95      205.65     11.75 o 
   7   8   3     1099.59     1067.69     34.10 o 
   8   8   3       14.65        6.50    127.80 o 
   9   8   3     1111.51     1043.57     45.16 o 
  10   8   3      598.52      595.85     36.18 o 
  11   8   3       25.46       26.10      9.79 o 
  12   8   3       35.94      802.37   4393.11 o 
  13   8   3       22.61       18.33      9.58 o 
  14   8   3      135.64      145.37     12.39 o 
  15   8   3        9.35        4.17      6.61 o 
  16   8   3       11.14       15.83      8.49 o 
  17   8   3       57.14       69.04     10.27 o 
  18   8   3       29.98       43.36      9.05 o 
 -18   9   3        4.20       13.96     12.32 o 
 -17   9   3      208.15      238.45     25.58 o 
 -16   9   3       22.62       18.75     15.27 o 
 -15   9   3       30.26       22.30     13.30 o 
 -14   9   3        8.53       10.72     10.74 o 
 -13   9   3       45.14       39.64     13.00 o 
 -12   9   3       32.54       36.89     26.69 o 
 -11   9   3       66.48       -4.73    238.11 o 
 -10   9   3     1588.89     1648.88    120.42 o 
  -9   9   3     1988.41     1962.45    182.02 o 
  -8   9   3       91.05     -361.09   2828.34 o 
  -7   9   3     1606.27     1634.75     64.70 o 
  -6   9   3      709.26      734.15     27.86 o 
  -5   9   3        2.64        1.03      6.86 o 
  -4   9   3        0.40        6.43      6.81 o 
  -3   9   3      897.51      912.83     30.62 o 
  -2   9   3       67.15       80.98      9.64 o 
  -1   9   3        7.09        9.55      5.40 o 
   0   9   3      537.89      555.00     20.03 o 
   1   9   3      557.28      577.20     24.63 o 
   2   9   3        0.12        3.77      5.64 o 
   3   9   3       42.81       46.82      8.91 o 
   4   9   3       17.17       22.82      7.69 o 
   5   9   3      543.15      543.07     22.30 o 
   6   9   3      655.38      650.95     25.45 o 
   7   9   3        0.31       -0.02      5.57 o 
   8   9   3      106.07      103.76      9.05 o 
   9   9   3      989.92      923.36     39.31 o 
  10   9   3      311.60      273.62     15.45 o 
  11   9   3      338.18      296.00     16.67 o 
  12   9   3      102.58      101.54     11.32 o 
  13   9   3       47.10      -18.97    186.09 o 
  14   9   3        0.00        2.21      6.97 o 
  15   9   3      211.92      216.69     15.36 o 
  16   9   3       76.17      122.15     12.89 o 
  17   9   3      524.33      651.25     43.13 o 
 -17  10   3        9.73        8.22      9.22 o 
 -16  10   3        0.78       -1.11     14.20 o 
 -15  10   3       11.20       16.00     12.85 o 
 -14  10   3       17.83       18.47     12.39 o 
 -13  10   3       11.79       12.04     10.48 o 
 -12  10   3      378.11      428.34     23.84 o 
 -11  10   3       73.59       52.61    249.96 o 
 -10  10   3        2.97      -13.05    300.42 o 
  -9  10   3       10.34        8.42     23.52 o 
  -8  10   3      344.11      312.61     36.75 o 
  -7  10   3     1503.87     1637.28     56.08 o 
  -6  10   3       45.34       40.04      7.90 o 
  -5  10   3       59.19       61.46     10.86 o 
  -4  10   3      208.18      219.73     14.13 o 
  -3  10   3     1087.06     1176.61     36.78 o 
  -2  10   3      286.06      276.87     16.08 o 
  -1  10   3        9.65       11.43      9.31 o 
   0  10   3       12.99       16.16     10.82 o 
   1  10   3       99.27       68.91     11.19 o 
   2  10   3      420.86      424.60     19.93 o 
   3  10   3      181.47      202.85     15.91 o 
   4  10   3      415.87      406.21     21.44 o 
   5  10   3       81.35       66.02     12.85 o 
   6  10   3       33.17       24.81     11.58 o 
   7  10   3      211.29      245.87     17.17 o 
   8  10   3        3.94       -8.60    171.93 o 
   9  10   3        0.06      537.82   3606.04 o 
  10  10   3       51.39       52.18      9.60 o 
  11  10   3       97.78       72.60    135.67 o 
  12  10   3       62.05       83.79     16.60 o 
  13  10   3      545.27      528.13     60.38 o 
  14  10   3      394.89      458.80     70.00 o 
  15  10   3      122.52      153.73     17.49 o 
  16  10   3       35.68       18.74     14.76 o 
 -15  11   3       11.47        8.29      9.12 o 
 -14  11   3        6.05        0.32      9.44 o 
 -13  11   3       13.40       16.72      9.81 o 
 -12  11   3        5.17        8.43     20.84 o 
 -11  11   3        0.90       18.86    361.39 o 
 -10  11   3       14.94      -21.42    205.13 o 
  -9  11   3      430.84      448.56     21.97 o 
  -8  11   3        0.44       -0.86      7.93 o 
  -7  11   3      580.27      651.25     37.29 o 
  -6  11   3       14.89       11.30      9.20 o 
  -5  11   3      253.39      208.41     14.24 o 
  -4  11   3        0.37        0.36      6.76 o 
  -3  11   3      126.94      125.89     11.21 o 
  -2  11   3      450.58      485.55     28.45 o 
  -1  11   3      344.11      319.06     29.52 o 
   0  11   3      455.00      493.22     30.73 o 
   1  11   3      311.89      292.48     19.41 o 
   2  11   3      179.81      163.37     12.58 o 
   3  11   3       15.08       15.31      9.24 o 
   4  11   3       81.09       69.59     12.51 o 
   5  11   3      331.58      348.68     18.09 o 
   6  11   3       11.70        8.13      8.35 o 
   7  11   3       67.56     -236.31   2647.44 o 
   8  11   3       27.82       28.15     25.03 o 
   9  11   3       78.77       78.53     12.66 o 
  10  11   3        9.23       10.93     12.91 o 
  11  11   3        0.77        3.26     16.49 o 
  12  11   3       12.54       13.70     57.73 o 
  13  11   3      305.12      346.21     80.69 o 
  14  11   3        0.95        0.06      5.66 o 
  15  11   3        0.51        0.94     12.44 o 
 -14  12   3       17.54       16.15     10.08 o 
 -13  12   3        0.62        1.29     11.25 o 
 -12  12   3       16.75        9.82    117.93 o 
 -11  12   3       36.51     -166.13   3034.05 o 
 -10  12   3       33.96       37.35     11.05 o 
  -9  12   3        9.86       32.46     11.48 o 
  -8  12   3      267.00      285.12     33.97 o 
  -7  12   3      420.54      529.30     33.56 o 
  -6  12   3      218.35      254.25     21.54 o 
  -5  12   3       46.60       68.29     10.88 o 
  -4  12   3      554.06      558.08     26.32 o 
  -3  12   3       11.51       10.01     10.73 o 
  -2  12   3        4.62        7.95      9.71 o 
  -1  12   3        2.79        0.47      9.19 o 
   0  12   3       27.26       52.77     11.34 o 
   1  12   3       87.48       88.33     13.23 o 
   2  12   3        3.81        2.98      7.78 o 
   3  12   3       10.30       19.44      8.84 o 
   4  12   3        4.25        1.17      8.31 o 
   5  12   3       88.19       87.86     12.70 o 
   6  12   3        7.18       31.53    240.07 o 
   7  12   3       79.18       -6.98     77.13 o 
   8  12   3       28.58        2.36    162.19 o 
   9  12   3      104.23      100.47     14.96 o 
  10  12   3       27.43       14.72      8.70 o 
  11  12   3       69.79       90.98     10.88 o 
  12  12   3        2.81        1.43      5.69 o 
  13  12   3       95.36       89.65     18.21 o 
 -12  13   3        3.13        4.04     15.13 o 
 -11  13   3        1.14       -1.09    158.57 o 
 -10  13   3        0.22       -1.60     26.05 o 
  -9  13   3       82.69       31.50    219.45 o 
  -8  13   3        7.54       -0.71     14.49 o 
  -7  13   3       18.49        6.78     10.91 o 
  -6  13   3      100.62       80.71     23.92 o 
  -5  13   3       17.97       12.88     12.04 o 
  -4  13   3       59.51       53.61     22.93 o 
  -3  13   3       16.80       19.87     10.71 o 
  -2  13   3       25.14       33.16     10.28 o 
  -1  13   3        3.11        8.28      8.69 o 
   0  13   3       88.96      100.21     12.01 o 
   1  13   3       20.95       31.64      9.11 o 
   2  13   3        7.11        6.72     10.76 o 
   3  13   3        3.84        3.92     11.96 o 
   4  13   3       59.36       79.13     13.62 o 
   5  13   3        0.22       19.14    122.76 o 
   6  13   3       14.85       -3.86    186.97 o 
   7  13   3        8.62        6.15      9.52 o 
   8  13   3        0.87       11.10    279.16 o 
   9  13   3       26.95        2.04    121.73 o 
  10  13   3        9.28       12.10     17.18 o 
  11  13   3        7.41        5.17     14.89 o 
  -9  14   3       39.69        2.73     72.46 o 
  -8  14   3        0.14       13.72    243.39 o 
  -7  14   3      229.06       -2.72    176.64 o 
  -6  14   3       43.23       39.25     14.55 o 
  -5  14   3      127.34      109.87     16.01 o 
  -4  14   3        1.03        0.70      8.29 o 
  -3  14   3        4.55        6.41     11.95 o 
  -2  14   3      109.17      108.79     15.60 o 
  -1  14   3        0.90        0.32      7.05 o 
   0  14   3        4.73        6.36      9.23 o 
   1  14   3        4.26        1.98      8.67 o 
   2  14   3       70.31       53.13     11.51 o 
   3  14   3        2.50       -0.59      8.44 o 
   4  14   3        2.66       -0.37      7.28 o 
   5  14   3        5.67        6.40      6.36 o 
   6  14   3      120.65       48.28    223.50 o 
   7  14   3        0.77        0.48      8.42 o 
   8  14   3       76.03       48.26    158.94 o 
  -5  15   3        9.58       -6.01    141.53 o 
  -4  15   3       18.97       10.73     26.12 o 
  -3  15   3        0.01       -1.91     41.26 o 
  -2  15   3       29.79       14.80     22.49 o 
  -1  15   3       76.34       37.71     27.30 o 
   0  15   3       37.91       11.32     21.99 o 
   1  15   3       10.82       10.84     23.25 o 
   2  15   3       17.26        7.81     22.12 o 
   3  15   3       37.91       15.08     28.22 o 
   4  15   3       41.00       17.97     18.53 o 
 -22   0   4      149.83      152.04     24.60 o 
 -21   0   4       23.24       22.82      9.21 o 
 -20   0   4      600.87      815.54     33.64 o 
 -19   0   4      103.09      101.13     12.22 o 
 -18   0   4       95.97       72.13     11.62 o 
 -17   0   4      723.83      755.07     31.49 o 
 -16   0   4       24.03       30.98     12.32 o 
 -15   0   4        0.00        3.75      6.96 o 
 -14   0   4      338.05      330.23     15.97 o 
 -13   0   4      307.24      287.66     15.85 o 
 -12   0   4     4871.64     5271.11    162.73 o 
 -11   0   4        0.90        3.62      5.09 o 
 -10   0   4     1385.93     1328.53     31.48 o 
  -9   0   4     3241.81     3197.50     74.65 o 
  -8   0   4     5825.64     6033.10    152.34 o 
  -7   0   4      362.65      389.95     14.67 o 
  -6   0   4     9054.83     8762.25    263.33 o 
  -5   0   4    18790.54    19326.36    724.24 o 
  -4   0   4    60622.07    67021.55   5395.93 o 
  -3   0   4    80650.33    96821.57   7648.52 o 
  -2   0   4   149461.84   191982.56  18816.20 o 
  -1   0   4    24207.02    24977.71   1186.28 o 
   0   0   4     6416.52     5630.70    166.65 o 
   1   0   4     1023.92     1020.39     27.25 o 
   2   0   4      769.50      945.22     23.30 o 
   3   0   4      107.72       62.32      9.34 o 
   4   0   4    51281.11    50398.28   2547.97 o 
   5   0   4     4326.53     4284.50     98.89 o 
   6   0   4      211.71      209.78      8.92 o 
   7   0   4     4887.75     4976.44    130.82 o 
   8   0   4     2127.72     2417.77     56.62 o 
   9   0   4     4490.40     4539.82    127.06 o 
  10   0   4     6493.29     6652.16    191.84 o 
  11   0   4       21.29       31.45      5.61 o 
  12   0   4       53.53       51.70      6.84 o 
  13   0   4      750.07      609.93    348.22 o 
  14   0   4      747.48      797.58     46.02 o 
  15   0   4       37.61       65.32     17.21 o 
  16   0   4      238.45      281.22     29.27 o 
  17   0   4      207.58      227.00     28.61 o 
  18   0   4       12.65       24.98     14.10 o 
  19   0   4      108.61      134.11     23.16 o 
  20   0   4      155.49      146.28     20.46 o 
  21   0   4        0.16       -0.66     10.92 o 
 -22   1   4        8.16        7.14     11.05 o 
 -21   1   4        0.62       -0.37      4.02 o 
 -20   1   4      202.25      227.48     11.34 o 
 -19   1   4      196.00      209.57     10.39 o 
 -18   1   4       96.75       90.99      9.71 o 
 -17   1   4       28.57       26.17      6.99 o 
 -16   1   4       13.38        7.85      5.74 o 
 -15   1   4        3.07        3.14      6.21 o 
 -14   1   4       26.28       29.27      7.13 o 
 -13   1   4      272.73      252.39     12.56 o 
 -12   1   4      295.37      292.12      7.84 o 
 -11   1   4      244.15      243.71      7.77 o 
 -10   1   4       75.62       55.92      4.36 o 
  -9   1   4     2483.67     2540.77     41.03 o 
  -8   1   4     1650.51     1694.18     27.33 o 
  -7   1   4      231.31      267.88      7.77 o 
  -6   1   4        5.61        8.95      4.37 o 
  -5   1   4     1270.57     1282.42     22.20 o 
  -4   1   4      667.75      745.99     14.07 o 
  -3   1   4     3794.43     3666.58     60.42 o 
  -2   1   4     6737.37     6791.43    138.90 o 
  -1   1   4     3994.79     3920.29     66.43 o 
   0   1   4     1056.07      980.06     17.79 o 
   1   1   4     1929.21     1894.07     34.11 o 
   2   1   4     2197.16     2174.13     44.77 o 
   3   1   4      957.16      863.70     22.75 o 
   4   1   4      497.22      506.11     13.15 o 
   5   1   4     3630.73     3543.52     89.77 o 
   6   1   4     1129.58     1062.17     24.09 o 
   7   1   4        1.04       -1.92      3.87 o 
   8   1   4      237.91      247.24      7.63 o 
   9   1   4      151.32      162.03      5.52 o 
  10   1   4      161.01      182.98      6.14 o 
  11   1   4      526.60      518.93     12.29 o 
  12   1   4       12.56        8.47      4.37 o 
  13   1   4      221.63      206.67     14.41 o 
  14   1   4      357.11      339.46     18.26 o 
  15   1   4      243.99      255.44     18.88 o 
  16   1   4        1.17        0.03      8.82 o 
  17   1   4        9.45       16.93     10.25 o 
  18   1   4      149.21      150.39     16.64 o 
  19   1   4       80.17       93.52     12.24 o 
  20   1   4       62.31       70.59     10.74 o 
  21   1   4       45.15       25.40      8.23 o 
 -22   2   4        9.40        5.17     10.76 o 
 -21   2   4        7.55        7.98      5.46 o 
 -20   2   4       37.63       20.73      7.20 o 
 -19   2   4      209.44      203.48     10.64 o 
 -18   2   4        2.16        6.91      5.41 o 
 -17   2   4       68.28       61.68      7.20 o 
 -16   2   4       51.85       45.86      7.17 o 
 -15   2   4      156.95      189.96     11.27 o 
 -14   2   4      274.71      270.45     11.55 o 
 -13   2   4      358.46      336.72     13.12 o 
 -12   2   4      646.76      584.28     15.98 o 
 -11   2   4       46.88       50.01      4.18 o 
 -10   2   4     1084.18     1224.20     21.92 o 
  -9   2   4      917.11      896.67     15.03 o 
  -8   2   4     1493.40     1398.62     21.15 o 
  -7   2   4     1197.37     1271.56     22.02 o 
  -6   2   4     4397.04     4088.86     91.07 o 
  -5   2   4      551.20      577.48     10.39 o 
  -4   2   4     1892.17     1781.56     26.08 o 
  -3   2   4        3.53        5.44      3.41 o 
  -2   2   4      165.74      172.65      7.07 o 
  -1   2   4     1092.82     1073.07     18.88 o 
   0   2   4    11936.28    11785.44    264.06 o 
   1   2   4      258.95      276.69      6.95 o 
   2   2   4     4843.73     4538.83     83.84 o 
   3   2   4        0.57        2.32      3.30 o 
   4   2   4       66.58       62.13      4.86 o 
   5   2   4     4947.38     5169.23    124.79 o 
   6   2   4    14192.17    14759.45    370.97 o 
   7   2   4      122.74     -198.74    326.10 o 
   8   2   4      862.90      879.39     18.01 o 
   9   2   4       89.06       93.21      5.04 o 
  10   2   4     1263.49     1285.54     27.52 o 
  11   2   4      348.28      353.88     10.11 o 
  12   2   4      276.43      270.73     10.22 o 
  13   2   4        3.23        2.38      8.01 o 
  14   2   4       12.50       10.56      8.37 o 
  15   2   4       11.77        7.65      8.26 o 
  16   2   4      435.88      375.91     19.58 o 
  17   2   4      142.35      141.39     13.67 o 
  18   2   4      138.88      140.59     13.53 o 
  19   2   4       34.25       36.45      8.69 o 
  20   2   4        3.29        4.72      7.67 o 
  21   2   4       21.03       11.43     10.97 o 
 -21   3   4       10.36        6.05      5.68 o 
 -20   3   4        0.00        0.42      5.10 o 
 -19   3   4        1.06        1.93      6.15 o 
 -18   3   4       48.53       29.86      8.00 o 
 -17   3   4       15.32       16.09      6.47 o 
 -16   3   4       63.44       55.57      8.84 o 
 -15   3   4      344.56      304.40     12.90 o 
 -14   3   4        3.31        5.52      4.96 o 
 -13   3   4       20.07       22.07      5.71 o 
 -12   3   4      103.42       98.82      5.73 o 
 -11   3   4       84.57       71.55      5.19 o 
 -10   3   4       23.10       23.36      3.39 o 
  -9   3   4      676.96      684.69     13.52 o 
  -8   3   4      123.65       83.07      4.29 o 
  -7   3   4       26.52       22.51      3.63 o 
  -6   3   4     1506.96     1615.35     26.62 o 
  -5   3   4     4384.29     4610.76     82.13 o 
  -4   3   4       35.05       29.73      3.28 o 
  -3   3   4     1055.00      854.18     14.53 o 
  -2   3   4    10051.83    10119.50    222.74 o 
  -1   3   4       18.84       13.06      3.73 o 
   0   3   4     7147.92     7211.78    147.93 o 
   1   3   4      885.86      802.04     14.45 o 
   2   3   4     2168.85     1927.71     25.63 o 
   3   3   4       74.52       98.53      3.73 o 
   4   3   4      643.67      674.53     11.58 o 
   5   3   4     1451.93     1500.54     23.71 o 
   6   3   4     3623.74     3920.22     96.78 o 
   7   3   4     1911.96     1888.14     33.96 o 
   8   3   4      136.98      123.95      5.90 o 
   9   3   4       22.60       45.09      5.38 o 
  10   3   4       47.13       55.91      5.10 o 
  11   3   4      270.56      256.77      8.36 o 
  12   3   4      106.30      110.59      9.14 o 
  13   3   4      700.97      662.48     24.16 o 
  14   3   4     1343.76     1327.92     43.38 o 
  15   3   4       23.39       29.63      9.23 o 
  16   3   4      865.21      872.40     30.95 o 
  17   3   4      111.92       97.42      9.69 o 
  18   3   4       17.99       16.59      7.05 o 
  19   3   4      152.25      182.06     16.07 o 
  20   3   4       16.50        5.40      7.62 o 
 -21   4   4       30.65       18.99     13.57 o 
 -20   4   4       14.55       11.42      6.92 o 
 -19   4   4      386.09      421.43     16.58 o 
 -18   4   4       86.52       97.75     12.64 o 
 -17   4   4      307.64      327.38     18.42 o 
 -16   4   4        5.94       11.06      7.09 o 
 -15   4   4        0.92        3.53      6.84 o 
 -14   4   4       82.93       73.38      9.51 o 
 -13   4   4        6.26        3.38      6.68 o 
 -12   4   4       69.26       68.36      9.48 o 
 -11   4   4      687.00      690.07     17.04 o 
 -10   4   4     1847.32     1916.93     35.63 o 
  -9   4   4      164.48      171.36      8.20 o 
  -8   4   4      545.43      530.62     10.97 o 
  -7   4   4     2325.62     2141.29     36.68 o 
  -6   4   4      413.13      292.81      6.51 o 
  -5   4   4      781.78      824.39     13.36 o 
  -4   4   4     7123.83     7462.76    143.20 o 
  -3   4   4     1169.48      915.12     15.04 o 
  -2   4   4     7963.57     7842.75    155.77 o 
  -1   4   4     6791.55     6952.09    134.75 o 
   0   4   4       98.96      104.35      5.59 o 
   1   4   4        8.55       21.39      4.10 o 
   2   4   4     4174.28     4312.01     75.19 o 
   3   4   4      906.18     1008.48     16.21 o 
   4   4   4      738.07      555.97      9.18 o 
   5   4   4      495.47      457.61      8.35 o 
   6   4   4      643.79      690.43     14.07 o 
   7   4   4     3058.35     3228.32     60.08 o 
   8   4   4      379.44      378.95      9.13 o 
   9   4   4      202.44      175.63      6.02 o 
  10   4   4      174.01      154.02      6.63 o 
  11   4   4      358.57      353.25     24.28 o 
  12   4   4       38.62       31.56      7.80 o 
  13   4   4      636.99      642.44     28.02 o 
  14   4   4       16.32       12.66      7.50 o 
  15   4   4      391.61      371.41     18.98 o 
  16   4   4        3.23        6.17      8.19 o 
  17   4   4       81.15      107.15     13.14 o 
  18   4   4        0.03        0.65      6.87 o 
  19   4   4        6.36        4.71      6.56 o 
  20   4   4        7.81        2.44      8.48 o 
 -21   5   4        3.94        0.98     11.32 o 
 -20   5   4        0.89        0.21      5.28 o 
 -19   5   4       18.24       16.05      7.12 o 
 -18   5   4      157.90      127.63     10.26 o 
 -17   5   4       33.29       32.34      7.93 o 
 -16   5   4      191.65      194.72     13.33 o 
 -15   5   4      170.28      163.42     14.60 o 
 -14   5   4        0.07        4.80      7.68 o 
 -13   5   4        0.89        0.02      7.96 o 
 -12   5   4       87.26       69.74     10.15 o 
 -11   5   4        9.81       10.49      6.86 o 
 -10   5   4       64.73       60.41      7.79 o 
  -9   5   4      324.42      337.27     10.29 o 
  -8   5   4        9.70        9.35      3.70 o 
  -7   5   4     1414.48     1582.83     31.68 o 
  -6   5   4       42.57       60.96      3.46 o 
  -5   5   4      369.11      405.14      8.04 o 
  -4   5   4     1086.24     1130.23     19.26 o 
  -3   5   4       60.88       49.05      4.21 o 
  -2   5   4     4420.55     4654.64     84.72 o 
  -1   5   4      589.81      597.10     11.82 o 
   0   5   4     2483.56     2626.33     44.41 o 
   1   5   4     2778.11     2970.35     53.08 o 
   2   5   4     3453.34     4152.45     78.73 o 
   3   5   4     1962.11     2251.67     40.38 o 
   4   5   4       22.82       33.07      3.02 o 
   5   5   4      572.24      656.57     13.96 o 
   6   5   4      253.42      255.27      9.64 o 
   7   5   4      261.36      210.42      7.38 o 
   8   5   4      399.65      381.45     13.39 o 
   9   5   4        1.91        1.05      3.96 o 
  10   5   4      148.27      129.42      7.78 o 
  11   5   4      279.21      255.62     13.05 o 
  12   5   4       27.51       23.19      8.92 o 
  13   5   4      288.23      275.41     18.25 o 
  14   5   4      134.53      124.78     12.20 o 
  15   5   4      145.78      127.22     12.50 o 
  16   5   4        3.14        0.94      8.27 o 
  17   5   4       21.04       16.49     10.32 o 
  18   5   4        2.59        2.59      7.64 o 
  19   5   4       18.91        9.02      7.80 o 
  20   5   4       24.49       14.83     10.06 o 
 -20   6   4       23.07       13.35      7.25 o 
 -19   6   4        1.29        2.92      6.94 o 
 -18   6   4       57.86       53.94      7.00 o 
 -17   6   4      144.88      156.00     10.45 o 
 -16   6   4       34.23       32.17      8.42 o 
 -15   6   4      121.87      132.62     12.59 o 
 -14   6   4      240.80      266.20     18.77 o 
 -13   6   4      508.18      551.51     27.37 o 
 -12   6   4       99.86     -458.58   4102.67 o 
 -11   6   4       21.74       19.40     14.28 o 
 -10   6   4       17.83       39.99    162.72 o 
  -9   6   4        9.87       14.35      7.36 o 
  -8   6   4        2.03        1.58      3.95 o 
  -7   6   4      242.40      260.79      8.92 o 
  -6   6   4      444.67      471.57     13.43 o 
  -5   6   4      115.94       98.14      6.05 o 
  -4   6   4     1043.73     1052.52     19.16 o 
  -3   6   4       56.36       72.86      4.25 o 
  -2   6   4    12384.89    13573.83    352.09 o 
  -1   6   4       37.94       45.11      4.57 o 
   0   6   4     1900.03     2047.73     34.14 o 
   1   6   4      128.10      121.47      4.95 o 
   2   6   4        2.49        2.63      3.08 o 
   3   6   4      908.36      941.96     15.95 o 
   4   6   4     2142.57     2144.93     41.34 o 
   5   6   4      536.99      579.11     15.66 o 
   6   6   4        2.30       -0.53      4.01 o 
   7   6   4     1492.68     1436.45     36.32 o 
   8   6   4      228.71      206.17     11.09 o 
   9   6   4       33.12       33.23      8.00 o 
  10   6   4       51.39       57.14      8.91 o 
  11   6   4        3.00        1.20      8.64 o 
  12   6   4       82.05       77.14      9.49 o 
  13   6   4        6.95        9.66      7.87 o 
  14   6   4       11.01       15.56      8.85 o 
  15   6   4        3.71        4.09      8.66 o 
  16   6   4        3.95        4.99      9.14 o 
  17   6   4       17.73       14.31     11.63 o 
  18   6   4       33.04       33.21     10.38 o 
  19   6   4        0.64       -0.54      6.13 o 
 -19   7   4      177.51      191.65     15.75 o 
 -18   7   4       19.62       14.92      7.46 o 
 -17   7   4      447.78      565.20     21.70 o 
 -16   7   4      139.17      112.49     17.68 o 
 -15   7   4      155.21      185.42     22.63 o 
 -14   7   4      142.80      141.06     14.68 o 
 -13   7   4      286.17      267.56     15.76 o 
 -12   7   4      115.91      115.87     21.46 o 
 -11   7   4      294.03      285.05     29.65 o 
 -10   7   4       78.57       61.61     11.62 o 
  -9   7   4      120.97      141.04     11.15 o 
  -8   7   4      460.04      442.42     18.21 o 
  -7   7   4        3.15        3.25      4.61 o 
  -6   7   4      270.92      267.20      8.81 o 
  -5   7   4        4.92        2.42      3.29 o 
  -4   7   4        8.54        5.19      3.44 o 
  -3   7   4       51.50       50.49      4.84 o 
  -2   7   4      197.55      198.39      6.57 o 
  -1   7   4     1394.01     1402.87     25.65 o 
   0   7   4      310.24      332.55      8.59 o 
   1   7   4      788.45      894.00     16.71 o 
   2   7   4     2524.82     2704.57     63.87 o 
   3   7   4      869.02      855.41     19.16 o 
   4   7   4      120.55      145.18      8.00 o 
   5   7   4     1499.19     1493.84     35.26 o 
   6   7   4      141.32      139.96     12.45 o 
   7   7   4       68.17       59.55      8.92 o 
   8   7   4       67.97       72.67     10.07 o 
   9   7   4      450.71      422.42     23.87 o 
  10   7   4     1344.75     1291.30     76.03 o 
  11   7   4      988.40      969.77     30.82 o 
  12   7   4      131.69      136.39     11.37 o 
  13   7   4       37.77       33.18     11.12 o 
  14   7   4       42.79       46.53     12.93 o 
  15   7   4       54.31       54.93     10.73 o 
  16   7   4        0.79        0.68      8.37 o 
  17   7   4       97.63      108.86     11.24 o 
  18   7   4        4.24        1.92      7.28 o 
 -19   8   4        4.40        1.81     10.33 o 
 -18   8   4       42.04       54.82     14.21 o 
 -17   8   4       14.97       16.56      9.03 o 
 -16   8   4        7.52        4.67      7.33 o 
 -15   8   4       14.43       21.72     11.17 o 
 -14   8   4       48.17       51.96     11.39 o 
 -13   8   4       25.91       18.58      9.96 o 
 -12   8   4        0.36        1.08      9.14 o 
 -11   8   4        3.97       19.68    111.33 o 
 -10   8   4       42.25       52.08     10.71 o 
  -9   8   4      666.59      632.90     42.77 o 
  -8   8   4      198.42      188.44     23.34 o 
  -7   8   4      219.71      191.22     13.42 o 
  -6   8   4      776.10      788.44     19.08 o 
  -5   8   4        5.63       11.13      4.87 o 
  -4   8   4      340.65      341.68     10.38 o 
  -3   8   4        5.90        1.16      3.58 o 
  -2   8   4     1123.76     1131.34     24.07 o 
  -1   8   4       32.70       45.96      5.45 o 
   0   8   4        4.90        5.31      3.75 o 
   1   8   4       67.23       76.51      6.89 o 
   2   8   4      679.70      666.16     21.83 o 
   3   8   4       30.51       24.23     10.08 o 
   4   8   4       35.00       30.27      8.53 o 
   5   8   4      659.35      623.33     22.61 o 
   6   8   4      385.37      381.76     15.25 o 
   7   8   4       65.70       65.66     11.27 o 
   8   8   4      154.68      155.54     11.84 o 
   9   8   4       67.90       74.70     12.01 o 
  10   8   4       35.57        8.02    151.17 o 
  11   8   4       19.80       20.43      6.61 o 
  12   8   4       24.00       39.32     13.72 o 
  13   8   4        0.08       -0.19      7.25 o 
  14   8   4       62.75       59.50     13.35 o 
  15   8   4      190.20      214.95     17.40 o 
  16   8   4        5.84       -0.27      8.57 o 
  17   8   4       27.94       42.80      9.63 o 
  18   8   4      102.56      119.83     13.58 o 
 -18   9   4        0.11        1.72     19.42 o 
 -17   9   4       68.27       55.40     18.65 o 
 -16   9   4        2.27        1.37      9.05 o 
 -15   9   4        3.33        1.49     10.28 o 
 -14   9   4       40.65       36.58     12.25 o 
 -13   9   4        0.00        2.98     10.24 o 
 -12   9   4        9.47     -954.97   4342.40 o 
 -11   9   4       10.40       60.61    579.76 o 
 -10   9   4       12.60        7.39     65.52 o 
  -9   9   4      297.83      359.09     28.12 o 
  -8   9   4      204.36      203.55     15.01 o 
  -7   9   4      442.28      494.93     23.64 o 
  -6   9   4      398.58      452.44     18.35 o 
  -5   9   4       14.00       13.06      6.16 o 
  -4   9   4        9.34        9.48      7.12 o 
  -3   9   4      213.16      204.42     13.52 o 
  -2   9   4       71.60       67.95      8.56 o 
  -1   9   4       37.41       30.95      5.49 o 
   0   9   4       89.25       83.83      9.33 o 
   1   9   4        2.38        1.00      5.90 o 
   2   9   4      156.90      138.66      9.78 o 
   3   9   4      332.18      335.04     16.34 o 
   4   9   4      143.98      145.12     10.55 o 
   5   9   4        0.00        3.42      9.15 o 
   6   9   4      405.13      402.45     18.38 o 
   7   9   4       76.64       76.33     10.94 o 
   8   9   4       50.95       54.34      9.95 o 
   9   9   4      101.98      118.40     11.31 o 
  10   9   4      178.55      190.34     28.09 o 
  11   9   4      339.59      303.58     13.47 o 
  12   9   4      144.39      138.62     11.21 o 
  13   9   4        1.46        3.27      6.94 o 
  14   9   4        8.46        6.29      9.08 o 
  15   9   4      300.96      390.37     20.15 o 
  16   9   4       66.56       61.20     14.83 o 
  17   9   4        0.91        6.80     19.50 o 
 -17  10   4        1.01        3.38     11.00 o 
 -16  10   4       10.58        7.00     10.37 o 
 -15  10   4        0.03       -0.46     10.34 o 
 -14  10   4       27.95       26.90     11.36 o 
 -13  10   4       53.36       45.32     14.83 o 
 -12  10   4       16.23       20.03     17.69 o 
 -11  10   4      100.02      112.22     17.16 o 
 -10  10   4       18.84      -15.61    294.79 o 
  -9  10   4       15.76       17.35     14.54 o 
  -8  10   4      424.55      433.59     42.19 o 
  -7  10   4      729.00      751.20     35.72 o 
  -6  10   4      688.24      653.33     30.46 o 
  -5  10   4        2.75        2.84      9.08 o 
  -4  10   4        7.68       25.19      9.89 o 
  -3  10   4       28.31       36.06     11.41 o 
  -2  10   4        1.09        1.00      8.67 o 
  -1  10   4        1.50        1.26      7.84 o 
   0  10   4       96.81       97.98     11.74 o 
   1  10   4      147.84      134.02     11.40 o 
   2  10   4       89.09       80.71     13.13 o 
   3  10   4      433.77      391.89     19.43 o 
   4  10   4        2.64        4.51      8.05 o 
   5  10   4       26.40       28.30     11.20 o 
   6  10   4      253.28      273.04     25.13 o 
   7  10   4       77.63       87.13     12.15 o 
   8  10   4       28.87       29.24      9.27 o 
   9  10   4       36.46       47.80      9.91 o 
  10  10   4      162.18      136.70     14.75 o 
  11  10   4      117.74      111.57     15.88 o 
  12  10   4       24.22       26.93     12.28 o 
  13  10   4      197.63       -8.53     67.45 o 
  14  10   4       69.23      104.43     14.71 o 
  15  10   4       16.64        7.65     12.33 o 
  16  10   4       23.29       22.23     28.87 o 
 -15  11   4       22.51       11.98     10.55 o 
 -14  11   4       19.61        5.17     10.44 o 
 -13  11   4        6.01        8.28      8.89 o 
 -12  11   4        0.55      -12.85    307.96 o 
 -11  11   4       28.81       24.07     13.24 o 
 -10  11   4        5.16        8.11    169.92 o 
  -9  11   4      122.54     -449.84   3576.65 o 
  -8  11   4      139.26      161.00     28.09 o 
  -7  11   4       20.86       27.23     18.17 o 
  -6  11   4      275.59      257.36     18.62 o 
  -5  11   4        0.00       -1.38      7.80 o 
  -4  11   4      485.05      532.38     23.68 o 
  -3  11   4       15.31       20.86      8.47 o 
  -2  11   4        0.44        0.30     11.91 o 
  -1  11   4       96.44      100.44     27.26 o 
   0  11   4       94.33       81.59     12.00 o 
   1  11   4      338.54      380.70     24.17 o 
   2  11   4        7.52        5.00      8.41 o 
   3  11   4       70.54       65.72     11.67 o 
   4  11   4       51.17       25.43     10.26 o 
   5  11   4        3.13        7.04      7.69 o 
   6  11   4       22.82       23.27      9.02 o 
   7  11   4        2.40        6.45     18.08 o 
   8  11   4      147.51      122.35    216.99 o 
   9  11   4       62.02       46.08    261.06 o 
  10  11   4       15.80       38.01    124.34 o 
  11  11   4       12.05        7.04    133.09 o 
  12  11   4       17.93        8.62      9.58 o 
  13  11   4      107.10      110.37     13.42 o 
  14  11   4        6.17        3.58      7.11 o 
 -14  12   4        9.52        7.04      8.21 o 
 -13  12   4        5.68        4.03     10.94 o 
 -12  12   4       74.62       72.53     13.33 o 
 -11  12   4       26.17       29.43     11.47 o 
 -10  12   4        1.84       -0.38      9.22 o 
  -9  12   4        0.45       -0.47      8.57 o 
  -8  12   4       22.57       31.75    313.15 o 
  -7  12   4      191.04      179.86    395.70 o 
  -6  12   4        5.46       10.81      9.40 o 
  -5  12   4        3.47        3.13      7.29 o 
  -4  12   4      208.19      194.51     19.35 o 
  -3  12   4       13.65        1.57     13.38 o 
  -2  12   4       39.50       51.03     14.38 o 
  -1  12   4       15.84       15.40     13.62 o 
   0  12   4        5.58       11.97      9.43 o 
   1  12   4        5.54        6.66     14.58 o 
   2  12   4        0.06       -0.87     10.29 o 
   3  12   4      119.85      139.09     15.76 o 
   4  12   4        3.77        1.91      8.33 o 
   5  12   4       68.56       80.48     12.78 o 
   6  12   4       98.64      103.35     14.99 o 
   7  12   4        1.30       15.21    145.95 o 
   8  12   4       14.20       23.33    129.85 o 
   9  12   4       12.68       10.08    100.39 o 
  10  12   4       56.10       72.05      9.62 o 
  11  12   4        0.18       20.79    147.63 o 
  12  12   4        9.35        2.49      6.48 o 
  13  12   4        1.04       -0.03     10.66 o 
 -12  13   4       32.73       15.28     15.14 o 
 -11  13   4       11.27       10.07     11.66 o 
 -10  13   4        0.50        5.57    113.46 o 
  -9  13   4       19.96        0.43    209.02 o 
  -8  13   4        3.22       -8.09    193.28 o 
  -7  13   4       52.05       34.55     19.30 o 
  -6  13   4        0.02        2.91     55.72 o 
  -5  13   4       21.46       12.84     12.90 o 
  -4  13   4       87.51       86.63     15.83 o 
  -3  13   4       30.47       34.49     10.75 o 
  -2  13   4        6.32        9.25      9.00 o 
  -1  13   4        7.16        8.88      8.53 o 
   0  13   4        1.97        2.93     10.29 o 
   1  13   4       21.36        8.79     13.61 o 
   2  13   4       54.48       35.09     14.06 o 
   3  13   4       66.77       78.82     20.35 o 
   4  13   4        0.58        3.80     10.93 o 
   5  13   4       21.94       18.13     11.25 o 
   6  13   4        0.70       -0.57      8.19 o 
   7  13   4       15.39        8.57     70.84 o 
   8  13   4        0.02        0.83      7.27 o 
   9  13   4        0.01       -3.72     14.29 o 
  10  13   4       40.41       62.24     19.82 o 
  11  13   4       10.95        7.40     13.27 o 
  -9  14   4        1.55       -0.53      7.68 o 
  -8  14   4       10.78       12.67     75.52 o 
  -7  14   4       85.03      108.82     18.81 o 
  -6  14   4       55.20       55.20     16.62 o 
  -5  14   4        6.79        1.20     25.24 o 
  -4  14   4       49.11       26.81     28.08 o 
  -3  14   4       18.70       16.52     10.22 o 
  -2  14   4       10.72        6.78     10.70 o 
  -1  14   4        0.14        2.47     10.23 o 
   0  14   4        0.01        0.65     10.12 o 
   1  14   4       19.95        8.80     10.86 o 
   2  14   4        0.25       -0.29      9.82 o 
   3  14   4        2.54        1.09      8.65 o 
   4  14   4       55.08       60.26     12.20 o 
   5  14   4        0.02       -0.67      7.03 o 
   6  14   4       14.96       11.33      6.99 o 
   7  14   4       53.90       18.50    184.18 o 
   8  14   4      126.43      191.13     47.20 o 
  -4  15   4       27.98       19.78     26.18 o 
  -3  15   4        0.01       10.80    150.29 o 
  -2  15   4        1.87        6.62     28.70 o 
  -1  15   4       32.11       13.33     79.84 o 
   0  15   4        7.69       11.02     50.60 o 
   1  15   4        2.41        3.85     48.25 o 
   2  15   4        5.11       11.57    105.88 o 
   3  15   4       12.26        5.16     46.31 o 
 -22   1   5       11.71        2.33     10.22 o 
 -21   1   5        6.50        1.19      4.16 o 
 -20   1   5        6.02       -0.05      4.83 o 
 -19   1   5      490.89      551.80     18.54 o 
 -18   1   5       25.07        1.41      6.42 o 
 -17   1   5      356.02      433.07     15.31 o 
 -16   1   5        2.95        2.66      5.21 o 
 -15   1   5      144.02      138.28      9.90 o 
 -14   1   5      148.08      142.83      9.22 o 
 -13   1   5      362.89      333.98     11.06 o 
 -12   1   5      850.77      841.54     17.59 o 
 -11   1   5        0.03        0.25      2.78 o 
 -10   1   5      582.41      568.84     10.59 o 
  -9   1   5        6.83       11.04      3.76 o 
  -8   1   5      592.22      636.15     12.68 o 
  -7   1   5       13.02       10.71      3.85 o 
  -6   1   5      636.15      618.08     14.84 o 
  -5   1   5      678.18      632.40     12.58 o 
  -4   1   5        5.03        8.97      2.47 o 
  -3   1   5     2129.48     2053.86     32.44 o 
  -2   1   5       82.20       86.25      4.65 o 
  -1   1   5      134.36      105.49      4.58 o 
   0   1   5      516.29      526.29     10.92 o 
   1   1   5        0.85        2.09      3.15 o 
   2   1   5     8821.28     8621.39    175.32 o 
   3   1   5      766.33      776.95     13.46 o 
   4   1   5     4049.17     4191.39     89.29 o 
   5   1   5     1043.32     1026.51     17.10 o 
   6   1   5       20.84       20.26      3.53 o 
   7   1   5     7755.90     7879.29    167.38 o 
   8   1   5     7546.85     7980.90    168.23 o 
   9   1   5       32.87       34.59      3.65 o 
  10   1   5      335.74      336.56      7.89 o 
  11   1   5     1102.73     1152.72     24.78 o 
  12   1   5      142.82      139.80     12.27 o 
  13   1   5       61.60       57.89      9.33 o 
  14   1   5       18.53       25.53     10.73 o 
  15   1   5       52.37       63.37     13.27 o 
  16   1   5       65.51       75.41     12.18 o 
  17   1   5        7.20        6.21      8.88 o 
  18   1   5       60.29       48.88     11.05 o 
  19   1   5        0.30        1.47      7.33 o 
  20   1   5       60.79       53.46     10.52 o 
 -21   2   5        6.07        1.29      4.65 o 
 -20   2   5        8.52        3.07      5.38 o 
 -19   2   5        3.22        1.12      5.27 o 
 -18   2   5       13.08        9.27      7.41 o 
 -17   2   5       37.37       40.39      7.66 o 
 -16   2   5       18.04        6.84      6.15 o 
 -15   2   5       11.98       22.17      7.13 o 
 -14   2   5        5.22        3.23      5.92 o 
 -13   2   5        0.60        2.35      5.36 o 
 -12   2   5       48.31       51.94      5.20 o 
 -11   2   5       79.41       67.82      5.12 o 
 -10   2   5       64.81       64.16      4.84 o 
  -9   2   5      215.29      184.49      6.01 o 
  -8   2   5       29.42       20.38      3.98 o 
  -7   2   5      495.53      489.31     11.77 o 
  -6   2   5      182.38      206.06      7.63 o 
  -5   2   5      999.72     1026.90     19.34 o 
  -4   2   5      353.40      326.59      7.66 o 
  -3   2   5     1311.92     1390.42     22.50 o 
  -2   2   5     1174.14     1078.19     17.97 o 
  -1   2   5       18.48       12.16      3.88 o 
   0   2   5        1.89        6.92      3.10 o 
   1   2   5        9.70        9.59      2.65 o 
   2   2   5       71.51       45.58      4.64 o 
   3   2   5     1879.01     1873.29     45.49 o 
   4   2   5      955.24      892.74     20.28 o 
   5   2   5      360.17      396.32      8.33 o 
   6   2   5     2962.83     3047.40     77.63 o 
   7   2   5     9073.75     9836.54    237.89 o 
   8   2   5       86.41      120.49      4.80 o 
   9   2   5        8.25        8.83      3.70 o 
  10   2   5      102.37       92.73      5.56 o 
  11   2   5      815.28      859.21     19.94 o 
  12   2   5        1.39        2.33      5.57 o 
  13   2   5      380.93      390.10     16.37 o 
  14   2   5       62.05       77.51     10.29 o 
  15   2   5       57.70       51.78      9.73 o 
  16   2   5      133.99      116.89     13.11 o 
  17   2   5       49.53       48.90      9.98 o 
  18   2   5        3.74        6.61      7.22 o 
  19   2   5        3.31        2.63      7.30 o 
  20   2   5        5.72        5.25     10.32 o 
 -21   3   5       36.94       28.09      8.83 o 
 -20   3   5       79.35       89.14      9.40 o 
 -19   3   5        6.43        3.71      7.90 o 
 -18   3   5        0.13       -1.02      7.02 o 
 -17   3   5       65.98       76.48      8.71 o 
 -16   3   5       41.22       26.82      6.80 o 
 -15   3   5       32.82       31.91      6.51 o 
 -14   3   5        7.45        8.80      6.55 o 
 -13   3   5        0.36        2.30      6.21 o 
 -12   3   5       27.44       18.92      5.75 o 
 -11   3   5       22.29       30.71      6.61 o 
 -10   3   5       12.16       12.67      3.13 o 
  -9   3   5      819.43      779.55     13.21 o 
  -8   3   5     1006.81     1089.14     23.24 o 
  -7   3   5     1612.86     1449.05     23.30 o 
  -6   3   5     5846.74     5899.08    108.73 o 
  -5   3   5      688.75      805.95     14.62 o 
  -4   3   5     2715.29     2516.11     41.02 o 
  -3   3   5     2125.07     2293.87     36.71 o 
  -2   3   5     1244.51     1218.22     18.74 o 
  -1   3   5        1.63        0.48      2.62 o 
   0   3   5      397.35      453.93      9.38 o 
   1   3   5       71.81       84.07      4.22 o 
   2   3   5        1.35        3.04      2.55 o 
   3   3   5      630.04      679.21     11.40 o 
   4   3   5       85.55       95.44      4.41 o 
   5   3   5      525.66      527.35     16.97 o 
   6   3   5     2242.97     2412.66     38.53 o 
   7   3   5        0.07        2.21      3.36 o 
   8   3   5        5.02        1.43      3.10 o 
   9   3   5      158.58      139.08      5.82 o 
  10   3   5      247.89      246.07      8.30 o 
  11   3   5        7.27        8.11      4.68 o 
  12   3   5     2678.55     2572.99     69.55 o 
  13   3   5       38.78       37.48      8.08 o 
  14   3   5      644.89      650.89     26.42 o 
  15   3   5       12.02        8.16      6.83 o 
  16   3   5       87.07       94.62     10.87 o 
  17   3   5       81.47       84.39      9.85 o 
  18   3   5      189.98      181.59     13.48 o 
  19   3   5        7.97       10.23      9.02 o 
  20   3   5        8.61        3.71      9.07 o 
 -21   4   5       18.04        8.98      9.37 o 
 -20   4   5       12.89        7.08      6.07 o 
 -19   4   5        4.49       10.80      9.48 o 
 -18   4   5      412.09      396.94     23.08 o 
 -17   4   5       84.51       80.58      8.99 o 
 -16   4   5      124.24      120.55     10.81 o 
 -15   4   5       12.40       10.10      6.68 o 
 -14   4   5        9.98       15.55      7.82 o 
 -13   4   5       11.15       10.08      7.44 o 
 -12   4   5      138.76      127.68     11.44 o 
 -11   4   5      224.93      243.40     12.80 o 
 -10   4   5      142.50      143.36      6.69 o 
  -9   4   5      407.56      423.55     12.15 o 
  -8   4   5     1250.79     1209.01     21.77 o 
  -7   4   5      491.87      497.16     10.66 o 
  -6   4   5      777.50      853.44     15.08 o 
  -5   4   5     2697.78     2766.47     46.14 o 
  -4   4   5     1706.67     1836.60     28.81 o 
  -3   4   5     1129.68     1196.59     18.68 o 
  -2   4   5       42.74       38.32      3.32 o 
  -1   4   5      163.19      137.57      5.80 o 
   0   4   5       32.70       34.43      4.16 o 
   1   4   5      843.11      916.97     16.01 o 
   2   4   5      451.66      462.01      8.98 o 
   3   4   5      525.29      488.82      9.57 o 
   4   4   5        6.71        4.67      1.64 o 
   5   4   5      157.85      176.22      4.62 o 
   6   4   5     2016.28     2126.02     38.47 o 
   7   4   5       57.68       60.04      5.00 o 
   8   4   5        6.06       15.26      4.63 o 
   9   4   5        4.58       13.48      4.30 o 
  10   4   5      296.10      274.03     12.92 o 
  11   4   5       18.99       21.82      7.13 o 
  12   4   5      610.13      599.15     21.79 o 
  13   4   5        2.63        4.81      7.07 o 
  14   4   5      452.32      444.02     19.92 o 
  15   4   5        0.83        4.57      9.31 o 
  16   4   5      114.87      118.26     11.59 o 
  17   4   5      152.86      158.72     13.83 o 
  18   4   5       97.48       95.20     10.66 o 
  19   4   5       29.13       26.77     10.41 o 
  20   4   5        0.03       -2.24     10.76 o 
 -20   5   5        9.15       12.18      5.58 o 
 -19   5   5       15.11       12.90      7.89 o 
 -18   5   5        9.14        6.94      6.60 o 
 -17   5   5      227.55      212.02     15.54 o 
 -16   5   5       29.08       29.43      9.10 o 
 -15   5   5       35.07       36.99      9.38 o 
 -14   5   5        2.61        1.54      6.87 o 
 -13   5   5        7.16       10.14      6.94 o 
 -12   5   5      533.85      584.39     35.10 o 
 -11   5   5        4.94        4.28      8.06 o 
 -10   5   5      193.42      187.39      9.73 o 
  -9   5   5       64.32       69.72     11.18 o 
  -8   5   5      281.96      273.48     11.17 o 
  -7   5   5      335.18      384.57     12.09 o 
  -6   5   5       58.30       68.66      3.62 o 
  -5   5   5     2652.55     2993.39     50.49 o 
  -4   5   5     1853.08     1911.63     29.05 o 
  -3   5   5      381.29      414.64      9.71 o 
  -2   5   5      666.56      659.99     12.00 o 
  -1   5   5      416.56      373.86      8.05 o 
   0   5   5     1109.76     1221.66     21.23 o 
   1   5   5     1413.81     1496.05     28.55 o 
   2   5   5     1304.70     1485.92     23.85 o 
   3   5   5     1476.73     1510.09     24.76 o 
   4   5   5      241.21      222.20      5.59 o 
   5   5   5     1014.03     1037.95     22.93 o 
   6   5   5      849.79      841.23     21.07 o 
   7   5   5     1113.32     1096.36     23.63 o 
   8   5   5      482.11      489.53     12.89 o 
   9   5   5       68.50       69.11      5.53 o 
  10   5   5      244.18      231.97     11.91 o 
  11   5   5       13.84       17.29      6.16 o 
  12   5   5      675.79      655.02     35.84 o 
  13   5   5        0.00        1.70      8.61 o 
  14   5   5        6.59        6.08      8.58 o 
  15   5   5       58.04       70.38     12.15 o 
  16   5   5        1.26        6.82     10.61 o 
  17   5   5        0.00       -2.35      7.97 o 
  18   5   5       45.67       41.96     10.40 o 
  19   5   5       10.01        4.00      6.04 o 
 -20   6   5       43.85       22.03     10.81 o 
 -19   6   5        9.18        4.10      7.30 o 
 -18   6   5       24.58       24.32      5.98 o 
 -17   6   5        3.47        2.48      6.01 o 
 -16   6   5        0.03        1.93      6.36 o 
 -15   6   5       46.23       37.81      8.23 o 
 -14   6   5       92.48       91.34     12.67 o 
 -13   6   5        0.62        4.01      7.91 o 
 -12   6   5        0.00       -0.73      7.53 o 
 -11   6   5      270.97      247.05     34.53 o 
 -10   6   5      965.42      929.53     69.58 o 
  -9   6   5       31.62       38.93      7.29 o 
  -8   6   5       45.24       43.92      5.55 o 
  -7   6   5       24.23       27.00      6.98 o 
  -6   6   5      486.07      423.29     11.16 o 
  -5   6   5     2950.81     3027.60     58.56 o 
  -4   6   5     1477.52     1424.44     24.38 o 
  -3   6   5       77.42       61.81      4.88 o 
  -2   6   5     7362.01     8097.19    180.66 o 
  -1   6   5      227.80      218.17      7.05 o 
   0   6   5     3342.06     3871.86     73.54 o 
   1   6   5      281.70      270.36      7.45 o 
   2   6   5       21.37       18.93      3.78 o 
   3   6   5      132.18      127.86      5.75 o 
   4   6   5       27.25       18.17      3.89 o 
   5   6   5      754.80      715.48     15.62 o 
   6   6   5      133.06      128.01      8.02 o 
   7   6   5      318.44      337.87     22.34 o 
   8   6   5       39.85       23.72      7.24 o 
   9   6   5      126.69      112.23      8.88 o 
  10   6   5       83.20       95.40      9.33 o 
  11   6   5       11.04       18.19     10.15 o 
  12   6   5       25.18       23.63      8.37 o 
  13   6   5      102.99       85.92     13.15 o 
  14   6   5        3.64       -1.19      7.99 o 
  15   6   5      559.96      582.13     28.60 o 
  16   6   5       58.06       64.11     10.06 o 
  17   6   5       31.42       42.83     10.52 o 
  18   6   5       19.39       19.19     10.02 o 
  19   6   5        0.01        0.65      8.05 o 
 -19   7   5       63.33       66.50     12.54 o 
 -18   7   5      220.17      236.71     13.60 o 
 -17   7   5       74.58       77.11      8.86 o 
 -16   7   5      195.68      219.72     15.60 o 
 -15   7   5      172.18      174.53     13.32 o 
 -14   7   5       42.36       41.93      9.00 o 
 -13   7   5       47.21       36.67      8.69 o 
 -12   7   5      563.60      562.21     24.65 o 
 -11   7   5        1.75        9.23      8.41 o 
 -10   7   5      172.57      178.85     14.54 o 
  -9   7   5       40.39       47.49      9.25 o 
  -8   7   5       81.16       93.11      7.88 o 
  -7   7   5      142.41      162.48      8.38 o 
  -6   7   5      215.10      194.73     10.25 o 
  -5   7   5      157.87      140.11      6.72 o 
  -4   7   5       10.96        7.14      3.89 o 
  -3   7   5      617.87      593.51     12.02 o 
  -2   7   5     2509.36     2557.91     47.63 o 
  -1   7   5     2589.60     2819.56     53.83 o 
   0   7   5       50.66       47.53      5.35 o 
   1   7   5        8.09       13.82      4.45 o 
   2   7   5      166.92      206.18     10.26 o 
   3   7   5        6.55        6.55      5.01 o 
   4   7   5        9.80        9.29      6.25 o 
   5   7   5      627.02      649.01     21.36 o 
   6   7   5        7.43       12.70      8.62 o 
   7   7   5      103.45       98.36     10.20 o 
   8   7   5     1047.64     1012.30     73.50 o 
   9   7   5      424.95      373.11     21.70 o 
  10   7   5      191.54      176.05     11.52 o 
  11   7   5      819.09      817.82     32.21 o 
  12   7   5        0.45        0.86      7.21 o 
  13   7   5        5.96        4.66      7.98 o 
  14   7   5       56.87       59.77     10.25 o 
  15   7   5        0.14       -0.95      8.00 o 
  16   7   5       24.97       21.34      7.83 o 
  17   7   5        0.00        1.52      6.32 o 
  18   7   5       99.41      129.36     15.09 o 
 -18   8   5       68.13       62.59     14.64 o 
 -17   8   5       27.31       20.77      8.27 o 
 -16   8   5       36.39       45.64     10.05 o 
 -15   8   5        9.73       18.05      9.33 o 
 -14   8   5      102.33       99.00     13.04 o 
 -13   8   5        1.76       -1.93      8.28 o 
 -12   8   5       58.47       38.03    276.06 o 
 -11   8   5       60.21      -14.82    333.19 o 
 -10   8   5       12.07       10.33      7.67 o 
  -9   8   5       76.02       66.47      9.08 o 
  -8   8   5      470.72      433.70     17.21 o 
  -7   8   5      573.90      594.68     20.59 o 
  -6   8   5      102.30       93.58      9.78 o 
  -5   8   5      291.30      305.62     11.66 o 
  -4   8   5      430.80      465.38     12.56 o 
  -3   8   5      211.29      217.91      8.52 o 
  -2   8   5      390.03      454.39     13.33 o 
  -1   8   5        4.43        5.13      4.28 o 
   0   8   5      124.82      128.02      6.51 o 
   1   8   5      150.83      167.35     10.34 o 
   2   8   5      312.53      343.45     16.13 o 
   3   8   5      102.85      100.66     12.95 o 
   4   8   5        3.69        4.59      7.60 o 
   5   8   5       54.28       59.94      9.84 o 
   6   8   5      178.69      192.00     13.72 o 
   7   8   5      312.19      314.18     27.56 o 
   8   8   5        0.02       -1.71      7.38 o 
   9   8   5      104.49      110.91     12.70 o 
  10   8   5      481.46      491.01     26.97 o 
  11   8   5       17.79       19.21      8.48 o 
  12   8   5       10.16        7.76     12.04 o 
  13   8   5       16.88       21.78     10.80 o 
  14   8   5       93.41       97.20     12.11 o 
  15   8   5       41.43       41.15      9.98 o 
  16   8   5        2.08        1.38     10.22 o 
  17   8   5        0.36       -5.50      8.52 o 
 -17   9   5      142.75      183.46     20.76 o 
 -16   9   5       66.37       54.04     15.49 o 
 -15   9   5       88.16       99.64     17.19 o 
 -14   9   5        2.79        5.59      9.86 o 
 -13   9   5       32.02       30.48     13.37 o 
 -12   9   5        3.09       -1.03     12.64 o 
 -11   9   5       41.61        0.60    239.98 o 
 -10   9   5        5.12       17.86    180.21 o 
  -9   9   5       72.91       44.74    166.72 o 
  -8   9   5       10.32       14.79     23.01 o 
  -7   9   5     1349.52     1450.05     50.29 o 
  -6   9   5     2624.52     2671.65     82.39 o 
  -5   9   5     1058.09     1039.04     34.09 o 
  -4   9   5        2.56        1.35      7.53 o 
  -3   9   5      534.46      524.04     20.00 o 
  -2   9   5      836.05      832.31     27.76 o 
  -1   9   5       11.73       19.60      6.15 o 
   0   9   5       36.67       43.34      7.43 o 
   1   9   5      571.45      567.93     18.80 o 
   2   9   5      430.51      427.77     17.17 o 
   3   9   5      184.79      196.25     14.18 o 
   4   9   5      133.86      146.94     12.90 o 
   5   9   5       16.16       26.72      9.31 o 
   6   9   5      723.90      738.53     33.60 o 
   7   9   5        0.59        1.87      6.92 o 
   8   9   5        0.03        3.80      7.15 o 
   9   9   5      347.36      318.15     16.22 o 
  10   9   5       55.98       46.84      9.08 o 
  11   9   5        3.49        3.64     14.27 o 
  12   9   5      158.48      143.45     21.53 o 
  13   9   5        0.88        2.81      9.21 o 
  14   9   5       98.27      106.31     13.06 o 
  15   9   5       19.65       11.33      8.92 o 
  16   9   5        3.54        3.73      9.39 o 
 -16  10   5       88.16       92.53     11.54 o 
 -15  10   5       69.81       55.78     11.62 o 
 -14  10   5        4.68        6.55      8.67 o 
 -13  10   5        4.62        5.92     11.68 o 
 -12  10   5        0.16       19.93    125.79 o 
 -11  10   5      118.33      120.65     20.62 o 
 -10  10   5      186.79      181.73     36.36 o 
  -9  10   5       53.60       73.99     18.59 o 
  -8  10   5      954.22      981.27     67.33 o 
  -7  10   5       71.54       37.64    135.94 o 
  -6  10   5       84.59       93.07     13.56 o 
  -5  10   5      373.41      347.20     19.66 o 
  -4  10   5      201.82      228.53     14.94 o 
  -3  10   5      723.51      824.09     31.04 o 
  -2  10   5      252.78      242.11     15.36 o 
  -1  10   5      144.25      156.50     14.62 o 
   0  10   5       49.59       57.91     12.14 o 
   1  10   5       36.04       56.86     10.86 o 
   2  10   5        0.00        2.87      8.74 o 
   3  10   5      412.46      409.85     19.53 o 
   4  10   5       75.82       71.40     11.37 o 
   5  10   5        0.16        0.78      9.17 o 
   6  10   5       54.65       44.66     12.70 o 
   7  10   5        0.00        1.11     10.83 o 
   8  10   5      226.51      232.55     15.95 o 
   9  10   5       22.98       14.68      8.65 o 
  10  10   5        1.03        4.45      8.31 o 
  11  10   5       17.74       13.82      7.88 o 
  12  10   5       36.76       18.46     10.20 o 
  13  10   5       46.96       28.13     11.43 o 
  14  10   5        0.23       -2.31     11.53 o 
  15  10   5        3.35        2.62     13.23 o 
 -15  11   5       58.12       64.86     16.46 o 
 -14  11   5        5.26        5.12      8.42 o 
 -13  11   5        0.02        4.31      7.88 o 
 -12  11   5        9.39        8.00      8.33 o 
 -11  11   5        8.56        4.95     15.75 o 
 -10  11   5       37.06        9.78    106.04 o 
  -9  11   5      160.27      159.70     17.43 o 
  -8  11   5      133.65      181.42     19.20 o 
  -7  11   5     1056.80     1113.37     44.03 o 
  -6  11   5      331.83      352.05     20.47 o 
  -5  11   5      377.45      385.24     20.10 o 
  -4  11   5        3.62        4.49      7.35 o 
  -3  11   5      238.08      203.05     15.41 o 
  -2  11   5       11.20       15.92     14.90 o 
  -1  11   5      269.06      291.11     28.81 o 
   0  11   5       97.42       99.81     17.20 o 
   1  11   5       87.01       86.83     13.46 o 
   2  11   5      411.49      384.68     20.43 o 
   3  11   5      225.59      228.36     16.60 o 
   4  11   5      143.45      140.24     14.65 o 
   5  11   5      154.00      157.07     12.80 o 
   6  11   5       66.95       86.03     11.15 o 
   7  11   5      331.83      343.45     22.16 o 
   8  11   5      326.89      381.34     37.21 o 
   9  11   5      269.04      266.74     21.47 o 
  10  11   5       50.31       48.34     11.97 o 
  11  11   5       37.35       38.54     24.29 o 
  12  11   5        0.01        1.48      9.83 o 
  13  11   5       93.02       45.82     67.22 o 
  14  11   5        3.55        0.78     11.30 o 
 -13  12   5       15.50       10.64      9.14 o 
 -12  12   5       21.43       19.88     10.19 o 
 -11  12   5      106.09      110.50     14.10 o 
 -10  12   5       74.77       77.06    189.56 o 
  -9  12   5       41.96        1.26     26.53 o 
  -8  12   5        0.89       -1.65      9.54 o 
  -7  12   5        3.76        9.79     10.38 o 
  -6  12   5       31.62       -8.76    475.76 o 
  -5  12   5        4.42        1.43      8.02 o 
  -4  12   5       47.71       39.19     13.87 o 
  -3  12   5        2.07        5.85      8.92 o 
  -2  12   5       60.46       63.28     10.76 o 
  -1  12   5       21.02       21.81     12.19 o 
   0  12   5       11.44        9.27     16.47 o 
   1  12   5       11.19       14.37     16.53 o 
   2  12   5       19.87       17.69     13.61 o 
   3  12   5       33.30       30.25     13.59 o 
   4  12   5        0.04        2.30     10.62 o 
   5  12   5       88.93      105.05     13.96 o 
   6  12   5       49.23       43.74      9.38 o 
   7  12   5        0.18        9.55    144.15 o 
   8  12   5      119.81      146.42     14.75 o 
   9  12   5      183.69       86.84    183.31 o 
  10  12   5      137.29       16.12    133.24 o 
  11  12   5       39.99       19.57     93.14 o 
  12  12   5        6.93        6.40      8.20 o 
 -11  13   5        4.67       -1.02     13.02 o 
 -10  13   5        3.94        4.69     13.63 o 
  -9  13   5        8.38        2.97     13.79 o 
  -8  13   5        7.36        1.13      9.61 o 
  -7  13   5       16.29       14.44    152.76 o 
  -6  13   5        4.97        7.76      9.16 o 
  -5  13   5        0.47       36.76    323.74 o 
  -4  13   5        6.40        7.82      8.89 o 
  -3  13   5       18.91       17.93      8.78 o 
  -2  13   5        0.40        2.78     11.06 o 
  -1  13   5       53.29       49.14     16.71 o 
   0  13   5        3.41        5.79     11.78 o 
   1  13   5       13.81       15.29     13.68 o 
   2  13   5        0.21       -3.30     11.76 o 
   3  13   5        4.91        3.64     13.36 o 
   4  13   5        0.04       -0.25     11.17 o 
   5  13   5      101.73     -198.47   2118.83 o 
   6  13   5        1.11      -28.98    191.10 o 
   7  13   5       35.16       29.56    128.35 o 
   8  13   5        2.73        4.24      7.89 o 
   9  13   5       51.00       51.11     12.13 o 
  10  13   5       27.65       19.49     25.60 o 
  -8  14   5        0.34       -2.08     12.40 o 
  -7  14   5        3.77        2.64     13.30 o 
  -6  14   5        2.96        4.92     12.48 o 
  -5  14   5        0.06       -3.51     13.07 o 
  -4  14   5        5.63        4.03     23.43 o 
  -3  14   5        0.68       -3.49     17.07 o 
  -2  14   5        7.71        8.22     12.09 o 
  -1  14   5        1.46        0.83      9.94 o 
   0  14   5        0.11        3.41     11.66 o 
   1  14   5       21.74       23.96     17.24 o 
   2  14   5        4.22        2.81      9.61 o 
   3  14   5       33.81       21.89     20.24 o 
   4  14   5       68.82       57.70     13.92 o 
   5  14   5       24.71       17.32     21.09 o 
   6  14   5       59.16       50.38     11.13 o 
   7  14   5       37.15       19.45     20.30 o 
  -3  15   5        2.02        2.29     95.14 o 
  -2  15   5        8.57        5.05     53.31 o 
  -1  15   5        5.08       -0.42     38.11 o 
   0  15   5       28.05       19.08     50.13 o 
   1  15   5        0.01       19.36     82.74 o 
   2  15   5       30.24       17.52     97.84 o 
 -21   0   6       14.76        9.65     10.87 o 
 -20   0   6       27.97       39.79     12.99 o 
 -19   0   6      256.67      337.62     29.06 o 
 -18   0   6        3.14       13.12     13.04 o 
 -17   0   6      273.53      387.70     34.23 o 
 -16   0   6     1577.98     1703.70     69.11 o 
 -15   0   6        0.09        7.54      7.78 o 
 -14   0   6      116.66      119.31     12.87 o 
 -13   0   6      192.21      197.77     12.49 o 
 -12   0   6       77.22       68.47      5.17 o 
 -11   0   6        5.62        1.44      3.30 o 
 -10   0   6     1549.48     1550.55     37.38 o 
  -9   0   6       21.31       25.14      5.30 o 
  -8   0   6      792.50      864.56     19.67 o 
  -7   0   6     2419.57     2340.59     49.24 o 
  -6   0   6      641.01      582.33     13.68 o 
  -5   0   6      825.59      757.16     17.89 o 
  -4   0   6      490.89      464.66     17.72 o 
  -3   0   6      762.50      725.57     21.55 o 
  -2   0   6     1543.35     1742.90     42.55 o 
  -1   0   6     1158.48     1086.62     26.79 o 
   0   0   6        0.40        5.28      5.11 o 
   1   0   6     1222.68     1267.13     30.32 o 
   2   0   6     1206.62     1142.29     34.84 o 
   3   0   6     5829.37     6288.10    182.50 o 
   4   0   6     2278.57     2346.34     53.55 o 
   5   0   6    10894.05    11433.10    356.29 o 
   6   0   6     6748.86     7791.85    208.21 o 
   7   0   6     2558.49     2570.42     55.48 o 
   8   0   6    11440.82    12106.04    424.45 o 
   9   0   6     2538.76     2797.68     67.93 o 
  10   0   6     1358.98     1350.66     36.58 o 
  11   0   6      783.27      876.10     31.58 o 
  12   0   6       58.99      108.00     22.54 o 
  13   0   6      406.11      411.35     33.32 o 
  14   0   6       32.59       37.28     14.98 o 
  15   0   6        5.27        6.77     12.37 o 
  16   0   6        0.17        2.00     13.38 o 
  17   0   6       81.34       61.18     17.11 o 
  18   0   6        6.31        1.61     15.25 o 
  19   0   6        0.01        1.25     11.74 o 
  20   0   6      165.99      179.08     17.03 o 
 -21   1   6        4.54        3.41      8.75 o 
 -20   1   6        0.29        1.84      5.20 o 
 -19   1   6        5.35        5.64      6.99 o 
 -18   1   6      328.85      326.49     14.55 o 
 -17   1   6      163.59      159.14     12.52 o 
 -16   1   6       31.62       30.45      8.70 o 
 -15   1   6       23.48       32.96      9.63 o 
 -14   1   6      333.51      325.76     16.38 o 
 -13   1   6     1134.14     1070.00     28.93 o 
 -12   1   6       25.34       20.91      3.25 o 
 -11   1   6       29.86       35.10      3.88 o 
 -10   1   6      278.23      274.19      6.78 o 
  -9   1   6      959.15      897.62     15.64 o 
  -8   1   6      179.33      162.16      5.12 o 
  -7   1   6      340.02      351.02      8.95 o 
  -6   1   6     6813.33     7247.20    158.54 o 
  -5   1   6     3488.64     3612.27     60.28 o 
  -4   1   6     4208.56     4456.57     80.50 o 
  -3   1   6     7715.40     7983.26    185.44 o 
  -2   1   6      368.38      475.41     12.86 o 
  -1   1   6     1749.58     1677.95     27.56 o 
   0   1   6      162.13      143.33      5.10 o 
   1   1   6     2820.44     2759.66     42.52 o 
   2   1   6       11.93        9.17      3.84 o 
   3   1   6     3778.13     4054.24     89.48 o 
   4   1   6      929.50      870.11     13.78 o 
   5   1   6     2216.35     2433.26     36.56 o 
   6   1   6      112.20      114.29      5.31 o 
   7   1   6      743.05      876.76     15.50 o 
   8   1   6       10.41       14.34      3.08 o 
   9   1   6      218.88      197.57      6.25 o 
  10   1   6      545.70      589.58     13.80 o 
  11   1   6        8.11       11.33      5.16 o 
  12   1   6       12.99       16.52      7.35 o 
  13   1   6      421.54      459.34     17.48 o 
  14   1   6       27.38       32.86      9.86 o 
  15   1   6       12.53       10.96      9.32 o 
  16   1   6       30.00       27.93     10.69 o 
  17   1   6        6.41       10.22      8.67 o 
  18   1   6       73.97       59.72     14.32 o 
  19   1   6        0.44        2.68      7.44 o 
  20   1   6       46.53       66.82     10.65 o 
 -21   2   6        0.04        0.74      8.42 o 
 -20   2   6        8.54        4.47      5.06 o 
 -19   2   6      254.88      257.51     13.83 o 
 -18   2   6       30.83       24.40      8.36 o 
 -17   2   6       40.11       16.00      7.29 o 
 -16   2   6        7.84        1.52      6.49 o 
 -15   2   6        0.64        0.45      5.26 o 
 -14   2   6      209.98      206.38     11.15 o 
 -13   2   6        5.04        5.15      6.86 o 
 -12   2   6      287.28      270.34     11.08 o 
 -11   2   6       41.81       51.72      4.51 o 
 -10   2   6       26.27       35.70      4.06 o 
  -9   2   6      892.64      837.29     14.56 o 
  -8   2   6      281.24      295.01      6.83 o 
  -7   2   6       37.03       36.61      3.60 o 
  -6   2   6      361.83      356.22      8.15 o 
  -5   2   6     3338.59     3363.55     61.85 o 
  -4   2   6       58.23       68.98      4.32 o 
  -3   2   6     3272.23     3256.09     55.84 o 
  -2   2   6      143.83      170.09      6.25 o 
  -1   2   6     1330.65     1268.13     22.24 o 
   0   2   6     1795.25     1826.74     29.92 o 
   1   2   6      833.67      829.47     14.74 o 
   2   2   6      228.97      238.85      7.32 o 
   3   2   6       79.94       69.50      4.37 o 
   4   2   6     2021.48     1957.56     36.48 o 
   5   2   6      586.54      577.29     10.31 o 
   6   2   6        0.13        2.93      2.75 o 
   7   2   6     1323.52     1404.90     22.93 o 
   8   2   6     1619.94     1671.26     31.73 o 
   9   2   6      262.88      282.94      8.65 o 
  10   2   6      174.46      196.59      8.99 o 
  11   2   6       38.07       33.54      6.89 o 
  12   2   6      244.18      235.48     11.61 o 
  13   2   6       55.29       68.40      8.36 o 
  14   2   6      143.65      120.69     10.87 o 
  15   2   6      410.45      368.99     17.50 o 
  16   2   6      543.00      572.35     23.00 o 
  17   2   6        0.43        1.20      6.35 o 
  18   2   6       43.35       48.33      9.43 o 
  19   2   6        7.36        2.89      5.45 o 
  20   2   6       11.26        5.60      6.54 o 
 -21   3   6      545.24      777.49     47.93 o 
 -20   3   6       94.01       95.15     10.43 o 
 -19   3   6       45.25       61.75     14.77 o 
 -18   3   6        3.20        0.32      7.04 o 
 -17   3   6      202.90      194.30     15.77 o 
 -16   3   6        2.79        4.90      8.58 o 
 -15   3   6       19.51       21.46      5.74 o 
 -14   3   6       87.52       72.95      8.22 o 
 -13   3   6      101.38      107.12      9.24 o 
 -12   3   6      405.79      357.41     14.57 o 
 -11   3   6       46.63       54.75      5.53 o 
 -10   3   6      263.96      266.31      8.48 o 
  -9   3   6      721.29      720.85     16.29 o 
  -8   3   6       94.38      110.28      5.51 o 
  -7   3   6      222.68      234.11      8.91 o 
  -6   3   6      105.25       91.08      4.90 o 
  -5   3   6      139.22      156.43      6.13 o 
  -4   3   6     1234.19     1229.22     24.48 o 
  -3   3   6      293.14      304.26      7.47 o 
  -2   3   6       29.29       28.01      3.39 o 
  -1   3   6     1204.49     1295.90     21.68 o 
   0   3   6      585.89      656.61     11.71 o 
   1   3   6        8.92        4.27      2.88 o 
   2   3   6        0.14       -2.11      2.42 o 
   3   3   6     1224.82     1074.89     18.14 o 
   4   3   6      626.65      620.27     11.24 o 
   5   3   6        1.59       -1.01      2.32 o 
   6   3   6      128.22      112.60      3.84 o 
   7   3   6     1030.45      985.25     22.50 o 
   8   3   6     2046.55     2146.78     67.69 o 
   9   3   6      844.95      829.59     25.20 o 
  10   3   6        0.06        2.28      4.75 o 
  11   3   6     2157.99     2120.33     59.88 o 
  12   3   6      258.70      220.80     14.34 o 
  13   3   6     1858.36     1937.29     59.85 o 
  14   3   6        0.30        5.08      8.31 o 
  15   3   6       45.49       52.01     10.77 o 
  16   3   6      140.25      128.64     11.03 o 
  17   3   6       29.40       27.48      9.17 o 
  18   3   6       30.39       35.47     10.29 o 
  19   3   6       44.45       61.20     12.03 o 
  20   3   6        0.02        0.42      7.34 o 
 -21   4   6       13.47       11.10     10.26 o 
 -20   4   6        0.43        2.46      7.13 o 
 -19   4   6        3.97        6.73      9.03 o 
 -18   4   6        0.47        4.69     13.17 o 
 -17   4   6      151.59      137.87     13.97 o 
 -16   4   6       16.56       16.52      6.95 o 
 -15   4   6       54.14       42.59      8.65 o 
 -14   4   6        4.68       10.90      7.13 o 
 -13   4   6       19.56       13.10      8.34 o 
 -12   4   6      327.18      339.32     19.04 o 
 -11   4   6        9.99       14.10      5.31 o 
 -10   4   6      877.00      847.46     47.22 o 
  -9   4   6        5.64        6.53      3.30 o 
  -8   4   6      324.26      318.78      8.64 o 
  -7   4   6      321.57      319.47      9.30 o 
  -6   4   6     4454.15     4565.11     83.34 o 
  -5   4   6     3413.39     3404.84     59.05 o 
  -4   4   6     1033.07      883.68     14.49 o 
  -3   4   6      205.34      170.85      5.40 o 
  -2   4   6        0.00        0.90      1.97 o 
  -1   4   6        0.32        2.02      3.46 o 
   0   4   6        1.51        1.63      3.23 o 
   1   4   6     2530.16     2569.91     41.19 o 
   2   4   6      440.82      424.11     10.62 o 
   3   4   6      218.13      251.03      7.00 o 
   4   4   6      216.61      196.66      5.87 o 
   5   4   6      396.85      404.60      9.60 o 
   6   4   6      490.10      498.39     11.96 o 
   7   4   6      153.92      143.53      6.36 o 
   8   4   6      782.55      753.71     23.26 o 
   9   4   6        6.63        7.76      5.32 o 
  10   4   6      869.85      788.92     25.35 o 
  11   4   6        0.79        6.28      6.67 o 
  12   4   6      526.20      558.69     23.55 o 
  13   4   6      361.68      376.28     17.13 o 
  14   4   6      170.97      184.22     12.57 o 
  15   4   6       14.41       15.99      8.88 o 
  16   4   6      232.59      247.10     15.28 o 
  17   4   6       70.07       61.71      9.09 o 
  18   4   6       31.57       17.05      5.51 o 
  19   4   6       88.61       96.48     13.48 o 
 -20   5   6        4.26        1.60      7.87 o 
 -19   5   6       18.22       23.62      9.37 o 
 -18   5   6        0.29       -0.83      6.51 o 
 -17   5   6       74.02       86.13     11.84 o 
 -16   5   6      170.44      188.43     14.93 o 
 -15   5   6        0.60       -1.98      7.18 o 
 -14   5   6       81.85       62.08      9.23 o 
 -13   5   6       33.45       29.49      8.05 o 
 -12   5   6      139.81      153.83     13.35 o 
 -11   5   6       61.65       71.25      8.86 o 
 -10   5   6      178.71      170.76      9.15 o 
  -9   5   6      553.94      533.72     29.34 o 
  -8   5   6      504.98      527.15     20.67 o 
  -7   5   6      478.08      466.88     13.52 o 
  -6   5   6     1363.78     1347.57     26.77 o 
  -5   5   6       30.12       25.52      3.34 o 
  -4   5   6     1142.72     1209.21     19.90 o 
  -3   5   6     3030.94     3056.67     50.63 o 
  -2   5   6     1579.15     1729.59     28.15 o 
  -1   5   6     3263.37     3487.56     63.28 o 
   0   5   6      995.26     1042.14     18.34 o 
   1   5   6     1832.02     1885.25     29.49 o 
   2   5   6     1260.16     1264.97     22.96 o 
   3   5   6       15.30       15.46      3.94 o 
   4   5   6      136.88      141.41      6.08 o 
   5   5   6      100.68       82.49      5.43 o 
   6   5   6       14.73       22.14      4.64 o 
   7   5   6       13.78        9.78      4.37 o 
   8   5   6        1.23        1.87      4.02 o 
   9   5   6        0.95       -0.62      6.22 o 
  10   5   6       36.34       36.44      8.49 o 
  11   5   6       26.30       28.81      8.57 o 
  12   5   6       49.96       40.82      8.57 o 
  13   5   6        0.11        1.15      6.29 o 
  14   5   6       74.38       65.88     11.06 o 
  15   5   6       10.80        1.72      8.54 o 
  16   5   6       93.33       74.61     10.69 o 
  17   5   6        0.79       -1.36      7.57 o 
  18   5   6       83.63       92.36     10.68 o 
  19   5   6       22.55       14.14     11.21 o 
 -20   6   6        0.15        4.12      9.85 o 
 -19   6   6        3.49        5.19     11.63 o 
 -18   6   6       18.75        9.83      7.85 o 
 -17   6   6      198.40      194.00     12.73 o 
 -16   6   6       14.53       17.84      7.36 o 
 -15   6   6      167.22      156.80     13.50 o 
 -14   6   6       31.18       22.63      8.08 o 
 -13   6   6      146.69      130.23     11.92 o 
 -12   6   6        3.52        5.07      8.16 o 
 -11   6   6      436.09      414.19     21.08 o 
 -10   6   6      742.24      689.43     55.94 o 
  -9   6   6      163.26      181.39     12.41 o 
  -8   6   6      124.87      121.12     10.69 o 
  -7   6   6      550.02      529.85     21.02 o 
  -6   6   6        6.40        5.61      4.29 o 
  -5   6   6     1366.19     1384.10     25.02 o 
  -4   6   6      383.83      390.69      8.65 o 
  -3   6   6      542.96      550.84     11.35 o 
  -2   6   6      696.28      713.33     12.66 o 
  -1   6   6      280.01      282.28      7.69 o 
   0   6   6      865.97      848.62     14.58 o 
   1   6   6     1670.36     1846.21     33.87 o 
   2   6   6      383.12      402.33      9.49 o 
   3   6   6       13.10       12.94      4.57 o 
   4   6   6      182.79      191.19      7.96 o 
   5   6   6      492.53      509.97     14.98 o 
   6   6   6       99.86       91.75      8.17 o 
   7   6   6      650.93      648.79     30.27 o 
   8   6   6      652.76      611.46     19.17 o 
   9   6   6      205.17      189.80     11.25 o 
  10   6   6      529.10      519.26     22.21 o 
  11   6   6       78.98       64.70      8.88 o 
  12   6   6      108.99       99.46      9.92 o 
  13   6   6      128.42      132.09     13.30 o 
  14   6   6        2.50        2.66      7.49 o 
  15   6   6       33.07       37.33      9.34 o 
  16   6   6       30.28       23.27      9.75 o 
  17   6   6       15.69       14.39      8.28 o 
  18   6   6       93.95      102.74     11.18 o 
 -19   7   6       16.32       22.42     10.54 o 
 -18   7   6        0.69        0.11      6.95 o 
 -17   7   6      187.98      158.90     11.82 o 
 -16   7   6       45.17       40.06      9.46 o 
 -15   7   6        0.04        4.15      7.20 o 
 -14   7   6       28.53       38.01      8.87 o 
 -13   7   6       59.58       58.18      9.47 o 
 -12   7   6       31.74       35.93      8.58 o 
 -11   7   6        9.25       14.61      8.34 o 
 -10   7   6      304.75      315.01     22.13 o 
  -9   7   6       30.36       -2.14    220.30 o 
  -8   7   6        6.99        2.82     35.36 o 
  -7   7   6      370.45      323.90     14.15 o 
  -6   7   6       28.26       19.94      5.59 o 
  -5   7   6     1399.50     1432.21     32.79 o 
  -4   7   6     3247.41     3399.07     70.93 o 
  -3   7   6      620.76      581.83     11.67 o 
  -2   7   6     1467.03     1448.07     24.83 o 
  -1   7   6      487.67      515.89     11.35 o 
   0   7   6        3.02        2.50      3.43 o 
   1   7   6      129.58      141.68      6.64 o 
   2   7   6        9.28       15.41      6.33 o 
   3   7   6       44.20       50.14      7.87 o 
   4   7   6      306.19      303.71     14.31 o 
   5   7   6      225.25      237.47     15.64 o 
   6   7   6      152.27      153.80     12.81 o 
   7   7   6       20.35       23.64      8.35 o 
   8   7   6        6.59        4.97      8.07 o 
   9   7   6        0.14        1.08      7.45 o 
  10   7   6      113.18      103.36     12.12 o 
  11   7   6        4.95        8.47      6.48 o 
  12   7   6        0.45        1.32      5.79 o 
  13   7   6       49.87       53.15     11.40 o 
  14   7   6       43.97       39.26     10.22 o 
  15   7   6       50.49       56.10      9.63 o 
  16   7   6        5.50        8.29      6.86 o 
  17   7   6        0.62        0.67      8.65 o 
  18   7   6        3.32        1.23      8.04 o 
 -18   8   6       21.17       14.82     12.52 o 
 -17   8   6      141.48      137.16     11.12 o 
 -16   8   6       93.34      100.56     13.37 o 
 -15   8   6       25.51       28.34      9.36 o 
 -14   8   6       18.15       16.23      7.06 o 
 -13   8   6        6.24        9.89      7.78 o 
 -12   8   6        2.61       -0.52      6.16 o 
 -11   8   6       33.79       33.27      8.31 o 
 -10   8   6      805.26      703.16     27.26 o 
  -9   8   6       94.31       94.18     15.41 o 
  -8   8   6     1377.10     1423.08    107.98 o 
  -7   8   6        0.83        2.88     22.95 o 
  -6   8   6      218.91      187.39     12.66 o 
  -5   8   6      239.06      205.95     10.35 o 
  -4   8   6      498.37      532.53     16.11 o 
  -3   8   6     1016.25     1019.96     26.55 o 
  -2   8   6      298.30      338.87     12.32 o 
  -1   8   6        2.37        4.20      4.03 o 
   0   8   6       25.43       19.07      4.14 o 
   1   8   6      363.06      379.96     15.95 o 
   2   8   6        4.35        7.69      6.94 o 
   3   8   6       12.58       10.38      8.68 o 
   4   8   6      192.41      190.65     13.87 o 
   5   8   6       94.25       78.98     11.74 o 
   6   8   6       39.87       51.48     10.44 o 
   7   8   6        9.28       11.68      8.97 o 
   8   8   6      913.64      905.94     65.06 o 
   9   8   6      286.32      271.11     17.92 o 
  10   8   6      354.88      353.08     24.02 o 
  11   8   6      138.13      128.09     14.22 o 
  12   8   6      348.89      355.07     20.29 o 
  13   8   6       30.08       27.60     11.78 o 
  14   8   6        0.01        2.27     10.43 o 
  15   8   6        2.63        6.04     10.94 o 
  16   8   6       57.03       40.86     15.25 o 
  17   8   6        1.58       -1.47      7.89 o 
 -17   9   6        2.14        0.93     10.81 o 
 -16   9   6       39.94       44.13      8.15 o 
 -15   9   6       32.99       19.97      9.15 o 
 -14   9   6       85.01       90.92     15.10 o 
 -13   9   6        3.13        0.81     12.74 o 
 -12   9   6       49.47       23.16     17.34 o 
 -11   9   6       72.55       95.87     15.95 o 
 -10   9   6      132.06      139.51     20.36 o 
  -9   9   6       38.83       64.63     15.96 o 
  -8   9   6      645.21      789.00     63.89 o 
  -7   9   6        0.33       26.80    129.15 o 
  -6   9   6       68.18       53.53      9.67 o 
  -5   9   6      529.24      452.37     18.26 o 
  -4   9   6      281.18      281.01     13.41 o 
  -3   9   6     1137.59     1284.84     34.54 o 
  -2   9   6      512.62      508.54     17.69 o 
  -1   9   6      164.03      165.83      9.79 o 
   0   9   6      104.03      102.09     11.88 o 
   1   9   6       68.62       66.63      8.98 o 
   2   9   6       72.83       81.06      9.15 o 
   3   9   6       80.48       78.97      9.73 o 
   4   9   6        2.84       -0.92      7.09 o 
   5   9   6       11.91        9.18      9.43 o 
   6   9   6       48.95       41.89     10.52 o 
   7   9   6      138.38      139.89     16.02 o 
   8   9   6       12.66       10.31      9.23 o 
   9   9   6      612.31      633.56     30.86 o 
  10   9   6       19.22       18.57      8.03 o 
  11   9   6       95.48       -1.07    219.12 o 
  12   9   6       23.46       21.44      7.87 o 
  13   9   6        5.21        5.53      9.58 o 
  14   9   6        6.32        6.74      9.98 o 
  15   9   6       24.30       18.50     10.96 o 
  16   9   6       21.47       18.51     12.05 o 
 -16  10   6        1.95        7.92     10.07 o 
 -15  10   6       25.88       21.11      7.81 o 
 -14  10   6      142.66      159.23     13.38 o 
 -13  10   6       75.98       70.16     11.94 o 
 -12  10   6       27.39       24.61     10.21 o 
 -11  10   6       11.37        6.00      9.82 o 
 -10  10   6       26.65       39.41     14.12 o 
  -9  10   6      367.24      366.57     35.72 o 
  -8  10   6       42.52       53.74     11.31 o 
  -7  10   6      546.99      508.69     40.00 o 
  -6  10   6       86.80       83.85     12.27 o 
  -5  10   6     1410.83     1429.26     60.19 o 
  -4  10   6        9.27       12.72      8.02 o 
  -3  10   6     1051.24     1006.21     32.70 o 
  -2  10   6        4.12        6.10      8.37 o 
  -1  10   6      567.49      653.91     34.52 o 
   0  10   6     1255.96     1239.06     47.61 o 
   1  10   6      448.74      462.74     25.32 o 
   2  10   6      369.37      362.77     18.91 o 
   3  10   6       16.24       17.20      8.51 o 
   4  10   6      276.07      274.82     14.25 o 
   5  10   6        3.25        2.96      6.84 o 
   6  10   6       70.40       75.42     10.79 o 
   7  10   6        4.81        3.15      7.61 o 
   8  10   6       16.68        7.06      7.77 o 
   9  10   6       25.96       22.54      8.37 o 
  10  10   6       39.27       15.88    120.09 o 
  11  10   6        7.56       13.31     10.37 o 
  12  10   6       25.63       16.35      6.23 o 
  13  10   6       14.09        5.31     25.89 o 
  14  10   6       15.93       13.84     21.61 o 
  15  10   6       52.29       33.07     21.84 o 
 -15  11   6       86.89      104.61     22.21 o 
 -14  11   6        3.86        0.37      6.01 o 
 -13  11   6       13.62        7.53      7.31 o 
 -12  11   6       11.70        9.61      7.71 o 
 -11  11   6       86.52       87.62     13.51 o 
 -10  11   6        4.98        3.46      7.18 o 
  -9  11   6       56.89       54.95     13.73 o 
  -8  11   6        4.43        2.83      9.76 o 
  -7  11   6        0.70        9.34      9.21 o 
  -6  11   6       18.45      -26.97    272.08 o 
  -5  11   6      157.40      165.69     15.10 o 
  -4  11   6       46.79       45.04     10.90 o 
  -3  11   6      183.52      209.45     16.93 o 
  -2  11   6        8.91        4.26     12.44 o 
  -1  11   6       50.44       49.98     14.53 o 
   0  11   6      233.31      243.71     21.88 o 
   1  11   6       21.00       22.68     11.83 o 
   2  11   6       54.57       56.20     12.09 o 
   3  11   6       72.83       78.14     13.15 o 
   4  11   6       16.74       10.16      8.61 o 
   5  11   6      170.95      155.15     12.68 o 
   6  11   6      217.98      220.75     30.26 o 
   7  11   6       93.73      121.94     13.70 o 
   8  11   6      267.32      260.50     19.19 o 
   9  11   6      151.15      149.45     15.43 o 
  10  11   6       25.24       31.32     10.38 o 
  11  11   6        2.16        3.92      7.84 o 
  12  11   6       55.81       66.17     14.90 o 
  13  11   6       46.99       20.13     35.47 o 
 -13  12   6        0.35       -0.04     12.09 o 
 -12  12   6       58.95       35.73     13.38 o 
 -11  12   6       51.40       38.53     10.49 o 
 -10  12   6      263.05      310.28     20.07 o 
  -9  12   6        7.39        5.34      9.03 o 
  -8  12   6       98.56      126.40     14.20 o 
  -7  12   6       47.79       65.37     14.23 o 
  -6  12   6        0.71     -348.12   2397.23 o 
  -5  12   6       26.37       56.91    122.98 o 
  -4  12   6       14.74       15.53     13.10 o 
  -3  12   6       59.62       74.48     17.16 o 
  -2  12   6       52.19       51.31     13.97 o 
  -1  12   6        4.66        5.76     10.35 o 
   0  12   6       28.89       31.47     14.76 o 
   1  12   6       73.06       53.16     16.25 o 
   2  12   6       10.44        7.23     10.81 o 
   3  12   6      400.00      392.32     24.81 o 
   4  12   6      526.79      527.49     41.81 o 
   5  12   6       52.51       34.46     16.09 o 
   6  12   6        0.29       -1.88      8.08 o 
   7  12   6       11.43        8.97      9.55 o 
   8  12   6       27.04        8.79     74.67 o 
   9  12   6        0.74       54.46    153.67 o 
  10  12   6        1.16        2.03      6.72 o 
  11  12   6       58.63       48.03     28.18 o 
 -10  13   6        2.67        3.08     11.12 o 
  -9  13   6        0.09        0.28      9.50 o 
  -8  13   6       36.79       22.80     11.63 o 
  -7  13   6        0.64       -0.72      6.74 o 
  -6  13   6        0.39        0.93      6.72 o 
  -5  13   6        7.40        8.97     16.18 o 
  -4  13   6        2.16        6.95     13.36 o 
  -3  13   6        0.00        0.98     13.52 o 
  -2  13   6       12.96        4.65     10.27 o 
  -1  13   6        1.43        2.22     10.60 o 
   0  13   6       92.77       82.42     15.73 o 
   1  13   6       74.09       78.55     14.28 o 
   2  13   6       53.43       44.52     15.54 o 
   3  13   6       44.42       36.52     15.35 o 
   4  13   6        2.75        5.10     11.34 o 
   5  13   6        6.53        1.82     12.38 o 
   6  13   6      125.05      150.50     21.08 o 
   7  13   6       27.89       22.60     10.82 o 
   8  13   6       34.39       19.92     13.42 o 
   9  13   6       24.41       11.00     19.12 o 
  -8  14   6       21.42       14.87     17.21 o 
  -7  14   6        0.05       -1.21     12.39 o 
  -6  14   6       19.68        9.49     13.19 o 
  -5  14   6       12.54        1.87     13.06 o 
  -4  14   6        4.02        1.80     23.50 o 
  -3  14   6       84.32       29.69     28.40 o 
  -2  14   6        0.08       -1.01     14.30 o 
  -1  14   6        7.32        4.20     13.61 o 
   0  14   6      141.44      172.32     24.28 o 
   1  14   6       41.20        7.35    148.06 o 
   2  14   6       59.43       78.54     18.98 o 
   3  14   6       37.13       21.71     14.29 o 
   4  14   6        8.29       11.09     12.52 o 
   5  14   6        8.81       14.87     11.97 o 
   6  14   6       39.74       18.82     10.55 o 
 -21   1   7      106.03      130.67     11.12 o 
 -20   1   7       16.94       12.00      8.72 o 
 -19   1   7        1.52        5.39      9.41 o 
 -18   1   7       35.70       39.71      8.59 o 
 -17   1   7        2.13        1.51     10.00 o 
 -16   1   7      317.61      399.87     24.78 o 
 -15   1   7      561.87      470.61     21.66 o 
 -14   1   7      260.83      346.64     16.22 o 
 -13   1   7       35.42       41.35      8.49 o 
 -12   1   7      163.56      174.92     11.82 o 
 -11   1   7       12.08        7.09      5.09 o 
 -10   1   7      127.45      128.35      6.92 o 
  -9   1   7      996.71      925.96     19.75 o 
  -8   1   7      281.68      308.87      8.79 o 
  -7   1   7        8.70        4.23      2.03 o 
  -6   1   7      351.88      366.92      7.57 o 
  -5   1   7       19.65       13.20      2.66 o 
  -4   1   7       39.33       47.41      6.17 o 
  -3   1   7      173.34      192.13      7.22 o 
  -2   1   7     3071.72     3324.41     62.59 o 
  -1   1   7     3811.81     4152.10     75.94 o 
   0   1   7      739.95      692.15     12.45 o 
   1   1   7      792.91      732.40     13.63 o 
   2   1   7       86.14       66.04      4.45 o 
   3   1   7     1964.78     2052.94     31.55 o 
   4   1   7       37.70       41.22      4.32 o 
   5   1   7     3433.09     3696.71     63.14 o 
   6   1   7       22.00       36.42      3.77 o 
   7   1   7     2612.12     2721.64     42.94 o 
   8   1   7     2635.87     2588.38     41.71 o 
   9   1   7     1310.66     1333.47     25.58 o 
  10   1   7      333.10      337.11     11.17 o 
  11   1   7     1218.20     1195.21     33.43 o 
  12   1   7       50.30       54.97      8.03 o 
  13   1   7        0.16        0.46      6.24 o 
  14   1   7       32.83       31.84      7.81 o 
  15   1   7        5.62        4.76      7.61 o 
  16   1   7       50.02       54.13     13.08 o 
  17   1   7       54.80       55.55     12.38 o 
  18   1   7        0.03       -0.02      6.14 o 
  19   1   7       19.35       10.73      6.29 o 
  20   1   7       27.19       22.13      9.19 o 
 -21   2   7       20.26        5.57     10.37 o 
 -20   2   7       22.38        4.12      5.39 o 
 -19   2   7       35.37       33.44      7.15 o 
 -18   2   7       30.90       39.84     10.10 o 
 -17   2   7       34.80       33.35      8.06 o 
 -16   2   7      173.08      167.61     11.56 o 
 -15   2   7       99.59       85.45     14.32 o 
 -14   2   7        3.70        4.33      7.30 o 
 -13   2   7      129.79      166.65     14.88 o 
 -12   2   7      169.63      181.26     10.59 o 
 -11   2   7       25.90       19.62      4.91 o 
 -10   2   7       32.69       34.60      6.20 o 
  -9   2   7      239.08      252.92      8.73 o 
  -8   2   7       21.76       17.95      3.94 o 
  -7   2   7      204.04      226.77      8.63 o 
  -6   2   7       70.07       88.46      4.18 o 
  -5   2   7        6.60       15.60      3.35 o 
  -4   2   7      266.16      263.85      7.44 o 
  -3   2   7     2649.84     2897.72     48.82 o 
  -2   2   7       41.00       43.53      3.87 o 
  -1   2   7      636.95      724.77     15.37 o 
   0   2   7      161.39      178.73      6.30 o 
   1   2   7       83.14       66.37      5.03 o 
   2   2   7      988.72     1038.68     18.45 o 
   3   2   7       61.06       45.71      3.89 o 
   4   2   7      592.46      672.71     11.23 o 
   5   2   7       11.84       11.81      2.31 o 
   6   2   7      409.74      391.47      7.78 o 
   7   2   7      104.98      109.17      4.46 o 
   8   2   7      149.59      144.68      6.36 o 
   9   2   7      316.74      277.75     11.14 o 
  10   2   7      133.87      128.61      9.26 o 
  11   2   7     1255.04     1246.94     34.40 o 
  12   2   7        0.02        0.16      5.56 o 
  13   2   7       35.75       36.78      7.14 o 
  14   2   7       21.25       15.60      6.08 o 
  15   2   7        2.12       -1.12      7.47 o 
  16   2   7        5.70        3.08      8.06 o 
  17   2   7        2.07        1.70      7.68 o 
  18   2   7        6.80       10.09      8.93 o 
  19   2   7       24.98       15.34      7.56 o 
 -21   3   7       74.56       78.86     12.12 o 
 -20   3   7      111.06      133.31     10.14 o 
 -19   3   7       22.52       31.43     12.00 o 
 -18   3   7       62.84       66.08     11.25 o 
 -17   3   7       22.41       21.22     10.18 o 
 -16   3   7        0.03        1.60      9.72 o 
 -15   3   7        8.51       13.75      6.43 o 
 -14   3   7        0.30        0.30      6.22 o 
 -13   3   7       54.18       53.15      8.73 o 
 -12   3   7       11.14        5.65      8.48 o 
 -11   3   7      375.61      309.71     10.97 o 
 -10   3   7      408.59      361.47     12.42 o 
  -9   3   7       17.03       12.54      3.90 o 
  -8   3   7        1.96        5.88      3.87 o 
  -7   3   7     1356.29     1404.74     28.91 o 
  -6   3   7     1248.38     1313.17     24.35 o 
  -5   3   7       14.94       10.71      2.55 o 
  -4   3   7     1969.31     2188.99     37.47 o 
  -3   3   7       55.55       33.82      2.81 o 
  -2   3   7      823.26      845.54     15.01 o 
  -1   3   7      265.58      238.52      6.92 o 
   0   3   7      905.38      975.77     17.43 o 
   1   3   7     1020.24      937.32     16.29 o 
   2   3   7      129.51      118.88      5.17 o 
   3   3   7       37.53       47.86      3.31 o 
   4   3   7       68.98       75.85      3.80 o 
   5   3   7      556.17      569.78     12.10 o 
   6   3   7      262.72      252.76     10.17 o 
   7   3   7        5.04        1.79      5.44 o 
   8   3   7       14.76       20.89      7.33 o 
   9   3   7      604.76      637.53     22.52 o 
  10   3   7      358.13      347.58     15.63 o 
  11   3   7        2.91        0.90      6.52 o 
  12   3   7      149.93      169.05     12.00 o 
  13   3   7      115.72      120.03     10.37 o 
  14   3   7      123.06      153.03     11.73 o 
  15   3   7       85.88       81.20     10.14 o 
  16   3   7      104.53       86.44     10.09 o 
  17   3   7       22.45       25.81      9.43 o 
  18   3   7       10.16        9.17      7.55 o 
  19   3   7        2.52        4.21      5.58 o 
 -20   4   7        5.74        3.97      5.93 o 
 -19   4   7       28.55       15.47     13.59 o 
 -18   4   7       61.71       28.39     16.68 o 
 -17   4   7        4.72        5.00      8.10 o 
 -16   4   7       30.66       28.61      7.98 o 
 -15   4   7       53.74       48.91      9.21 o 
 -14   4   7       17.25       20.29      7.92 o 
 -13   4   7      307.68      297.37     18.93 o 
 -12   4   7      132.45      141.51     13.40 o 
 -11   4   7        8.83        3.12     10.11 o 
 -10   4   7       46.18       33.15      9.52 o 
  -9   4   7      175.13      216.33      8.75 o 
  -8   4   7      224.35      232.12      7.88 o 
  -7   4   7      181.42      171.49      5.72 o 
  -6   4   7       22.29       23.54      3.01 o 
  -5   4   7       38.98       38.65      3.40 o 
  -4   4   7       10.23       14.08      2.92 o 
  -3   4   7       61.85       60.38      3.21 o 
  -2   4   7      585.91      627.90     12.24 o 
  -1   4   7        0.47        1.43      3.18 o 
   0   4   7     1356.06     1471.13     25.58 o 
   1   4   7     2330.72     2358.88     46.43 o 
   2   4   7      161.32      183.77      6.72 o 
   3   4   7        0.29        3.16      3.09 o 
   4   4   7       12.81       11.30      3.05 o 
   5   4   7      105.46       86.84      5.05 o 
   6   4   7       24.87       22.51      4.09 o 
   7   4   7      379.10      387.23     16.13 o 
   8   4   7        2.23        3.84      5.56 o 
   9   4   7      603.34      571.07     23.80 o 
  10   4   7      397.25      374.69     15.88 o 
  11   4   7      803.57      830.18     28.36 o 
  12   4   7       21.08       18.27      7.22 o 
  13   4   7        8.54       10.25      7.53 o 
  14   4   7       93.00      108.88     10.59 o 
  15   4   7       25.31       27.15      8.72 o 
  16   4   7       12.94       13.11      7.07 o 
  17   4   7       19.04       13.48      5.93 o 
  18   4   7        6.17        2.26      4.05 o 
  19   4   7        0.31        1.37     11.12 o 
 -20   5   7      119.78      133.62     10.75 o 
 -19   5   7      134.59      166.09     25.82 o 
 -18   5   7        5.48       -4.76      8.52 o 
 -17   5   7        7.16       11.01      7.26 o 
 -16   5   7      373.64      385.34     25.50 o 
 -15   5   7       26.65       23.67      8.07 o 
 -14   5   7        0.28        4.58      6.78 o 
 -13   5   7       15.96       20.50      7.88 o 
 -12   5   7      203.25      237.52     14.54 o 
 -11   5   7      284.72      283.86     19.39 o 
 -10   5   7      165.19      144.94     12.82 o 
  -9   5   7      137.61      141.82     12.28 o 
  -8   5   7      733.08      676.19     20.73 o 
  -7   5   7     1330.40     1320.20     25.98 o 
  -6   5   7       27.82       30.58      3.83 o 
  -5   5   7      139.60      133.66      5.91 o 
  -4   5   7      616.92      614.95     12.35 o 
  -3   5   7      943.18      874.63     17.27 o 
  -2   5   7      115.39      104.93      5.01 o 
  -1   5   7     1212.97     1353.28     23.50 o 
   0   5   7      386.83      422.03      8.32 o 
   1   5   7       15.92       11.27      2.95 o 
   2   5   7       42.93       48.69      4.24 o 
   3   5   7      319.78      338.90      8.58 o 
   4   5   7       40.31       35.90      5.31 o 
   5   5   7        1.75        2.87      4.68 o 
   6   5   7       75.06       71.41      6.73 o 
   7   5   7      119.10      112.67     11.53 o 
   8   5   7      606.09      539.95     22.72 o 
   9   5   7        0.00        0.52      5.24 o 
  10   5   7      398.39      394.73     16.49 o 
  11   5   7      222.55      205.72     14.33 o 
  12   5   7       47.66       53.44      7.98 o 
  13   5   7       18.66       19.99      7.18 o 
  14   5   7      452.15      504.33     21.20 o 
  15   5   7       68.80       65.34      9.01 o 
  16   5   7        1.92        0.74      7.05 o 
  17   5   7        7.75       10.63      8.61 o 
  18   5   7        8.79        4.97      9.35 o 
 -19   6   7       32.73       22.48     11.02 o 
 -18   6   7      117.80       84.87     10.53 o 
 -17   6   7      169.09      192.61     18.49 o 
 -16   6   7        0.12        6.51      9.73 o 
 -15   6   7        3.41       10.55      9.16 o 
 -14   6   7      164.69      133.25     14.38 o 
 -13   6   7       30.10        9.84      9.32 o 
 -12   6   7        9.85        8.46     12.03 o 
 -11   6   7      332.27      379.46     21.88 o 
 -10   6   7       47.00       45.28     10.20 o 
  -9   6   7       90.72      101.15     11.47 o 
  -8   6   7      623.26      610.45     35.36 o 
  -7   6   7     1175.59     1118.75     33.08 o 
  -6   6   7      350.47      328.75     13.00 o 
  -5   6   7       29.75       33.09      4.54 o 
  -4   6   7      774.43      788.06     15.38 o 
  -3   6   7      232.68      217.97      6.63 o 
  -2   6   7       11.76       10.55      3.42 o 
  -1   6   7      330.67      332.09      8.44 o 
   0   6   7       78.98       76.45      5.04 o 
   1   6   7       43.05       41.68      4.54 o 
   2   6   7       58.30       49.66      4.46 o 
   3   6   7      314.14      289.75     10.12 o 
   4   6   7      173.41      165.12     10.00 o 
   5   6   7      189.70      167.28     15.23 o 
   6   6   7       92.10       74.42      6.70 o 
   7   6   7       54.53       56.99     12.36 o 
   8   6   7       12.84        7.59     10.07 o 
   9   6   7       10.41      -32.67    102.85 o 
  10   6   7      162.51      159.57     12.64 o 
  11   6   7      702.34      685.27     25.82 o 
  12   6   7      241.67      229.26     13.28 o 
  13   6   7      464.39      492.76     35.42 o 
  14   6   7      149.61      160.35     13.26 o 
  15   6   7       11.65        8.35      7.51 o 
  16   6   7      109.06      108.64     10.94 o 
  17   6   7        4.67        1.84      7.91 o 
  18   6   7       23.36       23.69     21.14 o 
 -19   7   7       10.64        9.93     13.28 o 
 -18   7   7       26.01       22.65     10.11 o 
 -17   7   7       50.94       45.01     11.89 o 
 -16   7   7      249.52      261.38     19.91 o 
 -15   7   7        1.55       -0.31      8.70 o 
 -14   7   7       85.94       76.52     11.77 o 
 -13   7   7      136.37      137.58     13.78 o 
 -12   7   7       88.81       84.69     16.31 o 
 -11   7   7      242.50      245.17     15.61 o 
 -10   7   7     1008.02     1043.71     42.96 o 
  -9   7   7     1371.56     1354.32     50.43 o 
  -8   7   7       57.41       53.74      9.79 o 
  -7   7   7       44.73       38.58     10.47 o 
  -6   7   7      622.28      622.67     19.30 o 
  -5   7   7        1.31        0.63      6.14 o 
  -4   7   7      589.00      592.53     16.01 o 
  -3   7   7      900.92      872.70     18.03 o 
  -2   7   7      299.72      286.68      8.34 o 
  -1   7   7      689.52      731.42     15.35 o 
   0   7   7       32.46       35.74      4.93 o 
   1   7   7        2.34        0.03      3.78 o 
   2   7   7       98.17       93.82      9.21 o 
   3   7   7        6.12        3.66      5.51 o 
   4   7   7       14.40       21.62      7.18 o 
   5   7   7      198.22      205.68     15.27 o 
   6   7   7     1165.88     1131.69     73.94 o 
   7   7   7      369.14      394.94     22.05 o 
   8   7   7      150.82      153.46     14.43 o 
   9   7   7     1568.65     1549.63     91.15 o 
  10   7   7      136.24      129.26     13.60 o 
  11   7   7        0.62        6.60      7.27 o 
  12   7   7      253.24      241.66     15.88 o 
  13   7   7      101.24       95.18     11.97 o 
  14   7   7       95.65       94.08     11.48 o 
  15   7   7       63.25       76.04     11.87 o 
  16   7   7        0.41        2.30      8.72 o 
  17   7   7       20.43       16.84     12.85 o 
 -18   8   7       10.62        8.74     12.99 o 
 -17   8   7       11.17        4.94      9.65 o 
 -16   8   7      113.50      125.01     15.61 o 
 -15   8   7       50.29       56.50     13.30 o 
 -14   8   7      182.21      142.87     13.26 o 
 -13   8   7      196.53      194.01     14.48 o 
 -12   8   7        0.65        6.26      7.23 o 
 -11   8   7      217.44      186.10     14.41 o 
 -10   8   7      524.82      474.69     24.21 o 
  -9   8   7      242.20      274.75     18.32 o 
  -8   8   7     1104.10     1024.02     33.51 o 
  -7   8   7      373.05      316.60     15.22 o 
  -6   8   7      208.73      224.38     12.46 o 
  -5   8   7       66.18       78.79      9.02 o 
  -4   8   7       19.02       25.70      6.57 o 
  -3   8   7       62.36       68.58      8.11 o 
  -2   8   7       52.34       60.57      6.93 o 
  -1   8   7       15.18       12.80      7.53 o 
   0   8   7       47.26       47.82      7.40 o 
   1   8   7        0.19       -0.79      6.61 o 
   2   8   7      122.72      120.55      9.92 o 
   3   8   7        1.16       -0.95      7.82 o 
   4   8   7        0.06        1.74      7.35 o 
   5   8   7      171.41      151.77     12.79 o 
   6   8   7        2.26        0.63      6.92 o 
   7   8   7      898.94      911.29     58.34 o 
   8   8   7      133.52      123.38     13.52 o 
   9   8   7       32.34       39.95     10.51 o 
  10   8   7      291.65      318.42     26.92 o 
  11   8   7       64.92       77.19     13.54 o 
  12   8   7       98.35       81.86     12.14 o 
  13   8   7       23.99       20.54      7.93 o 
  14   8   7        2.06        4.21      9.00 o 
  15   8   7        3.64        6.59      8.68 o 
  16   8   7       95.63      134.64     19.75 o 
 -17   9   7        1.57        0.14      9.84 o 
 -16   9   7       10.92        7.23      9.68 o 
 -15   9   7       50.64       42.11     16.78 o 
 -14   9   7        0.02       -1.15     20.98 o 
 -13   9   7        0.08       -1.13     20.17 o 
 -12   9   7      113.33      125.00     13.55 o 
 -11   9   7       19.30       16.44      9.44 o 
 -10   9   7       13.39        5.65      8.02 o 
  -9   9   7       16.99       22.62      8.27 o 
  -8   9   7        1.10        4.32      6.92 o 
  -7   9   7      105.17       89.79      9.29 o 
  -6   9   7      617.88      595.43     23.27 o 
  -5   9   7     1777.13     1775.03     59.54 o 
  -4   9   7      394.30      370.14     16.28 o 
  -3   9   7      136.52      130.09      9.90 o 
  -2   9   7      234.55      216.37     14.05 o 
  -1   9   7      178.23      156.10     14.99 o 
   0   9   7        4.81        4.89      6.74 o 
   1   9   7        5.50        7.66      7.01 o 
   2   9   7       78.63       87.65     10.52 o 
   3   9   7       40.54       34.44      8.42 o 
   4   9   7      342.36      346.21     18.18 o 
   5   9   7      156.05      148.23     13.80 o 
   6   9   7      145.91      137.68     15.30 o 
   7   9   7      104.19      111.39     15.24 o 
   8   9   7      148.60      155.51     15.90 o 
   9   9   7       55.67       66.09     11.48 o 
  10   9   7      282.63      271.74     21.06 o 
  11   9   7       27.18       21.93      9.14 o 
  12   9   7        1.28        3.08      8.26 o 
  13   9   7        1.73        3.27      9.49 o 
  14   9   7       45.74       36.84     11.22 o 
  15   9   7       32.32       12.98     13.39 o 
 -16  10   7       11.55        9.14     11.29 o 
 -15  10   7       37.10       26.50     12.22 o 
 -14  10   7        1.05        4.49      9.71 o 
 -13  10   7        1.87       -0.65      6.73 o 
 -12  10   7       26.96       15.98      9.47 o 
 -11  10   7       19.66       19.24     11.81 o 
 -10  10   7       20.78       12.21     12.28 o 
  -9  10   7       20.21       39.29     13.11 o 
  -8  10   7      931.06      944.24     47.39 o 
  -7  10   7       29.51       40.07      9.33 o 
  -6  10   7      137.66      100.41     11.49 o 
  -5  10   7       15.19       28.38      8.86 o 
  -4  10   7        5.38        5.13      8.51 o 
  -3  10   7       84.28       86.67     10.78 o 
  -2  10   7      272.93      235.94     21.61 o 
  -1  10   7        4.18        8.86      8.93 o 
   0  10   7      470.41      504.16     23.45 o 
   1  10   7      517.88      519.52     22.74 o 
   2  10   7      228.64      228.70     13.71 o 
   3  10   7       84.00       75.64     10.02 o 
   4  10   7        1.03       -0.05      6.32 o 
   5  10   7      150.68      152.05     12.05 o 
   6  10   7       55.86       56.32      9.42 o 
   7  10   7        8.22       16.95      9.52 o 
   8  10   7      322.67      279.61     17.23 o 
   9  10   7       22.47       17.50      8.92 o 
  10  10   7       36.95       36.05      9.11 o 
  11  10   7      111.48      132.98     19.65 o 
  12  10   7        0.05       -1.79      6.35 o 
  13  10   7        4.72        6.28     18.50 o 
  14  10   7        3.01        1.86     20.75 o 
 -14  11   7       41.10       36.09     21.15 o 
 -13  11   7       48.31       21.46     10.52 o 
 -12  11   7       89.96       79.33     10.76 o 
 -11  11   7       62.49       70.74     11.18 o 
 -10  11   7      101.88      122.84     13.65 o 
  -9  11   7       38.38       27.66     11.14 o 
  -8  11   7        0.06        0.14      9.06 o 
  -7  11   7       54.23       43.93     10.03 o 
  -6  11   7      251.85      301.15     23.64 o 
  -5  11   7      282.61      308.88     19.87 o 
  -4  11   7       29.91       30.40      9.90 o 
  -3  11   7       12.99       14.97     15.96 o 
  -2  11   7      535.33      535.04     44.19 o 
  -1  11   7      255.95      253.39     25.21 o 
   0  11   7      104.27      106.82     17.69 o 
   1  11   7        2.55        0.65     10.35 o 
   2  11   7       42.71       59.04     10.97 o 
   3  11   7       93.17       91.95     13.15 o 
   4  11   7      215.17      216.40     20.79 o 
   5  11   7      101.33       98.54     13.03 o 
   6  11   7        0.46       -3.69     14.68 o 
   7  11   7      203.06      228.15     17.39 o 
   8  11   7      256.93      233.56     23.55 o 
   9  11   7      191.00      223.69     15.34 o 
  10  11   7        0.15       -0.05      6.58 o 
  11  11   7        3.29        8.29     12.72 o 
  12  11   7        7.85        7.05     16.03 o 
 -12  12   7        1.74        2.08     17.85 o 
 -11  12   7        8.43        3.52      9.03 o 
 -10  12   7        3.07        2.29      9.22 o 
  -9  12   7        0.28       -1.38      9.05 o 
  -8  12   7      164.14      178.02     18.63 o 
  -7  12   7        0.07       -1.42      8.52 o 
  -6  12   7      159.20      160.16     12.61 o 
  -5  12   7        3.80        4.95     10.52 o 
  -4  12   7        0.50       -0.86     12.33 o 
  -3  12   7      152.00      163.82     22.35 o 
  -2  12   7       18.00       21.60     14.14 o 
  -1  12   7        6.49       12.94     15.79 o 
   0  12   7        0.09       -2.86     20.07 o 
   1  12   7      114.27      137.89     59.76 o 
   2  12   7        0.00       -1.81      9.22 o 
   3  12   7       72.51       51.58     93.20 o 
   4  12   7       79.49      101.71     16.04 o 
   5  12   7       67.00       77.43     12.16 o 
   6  12   7        5.14        8.31      7.22 o 
   7  12   7        2.64        0.20     16.31 o 
   8  12   7        8.33        3.12      9.03 o 
   9  12   7       14.62       12.84     10.37 o 
  10  12   7       10.70        5.19      7.65 o 
  11  12   7        3.74       -1.36     12.62 o 
 -10  13   7       28.36       24.37     16.98 o 
  -9  13   7        0.58        3.58     10.60 o 
  -8  13   7       38.01       18.11      9.81 o 
  -7  13   7       22.98        7.81      8.57 o 
  -6  13   7        1.03       -0.02      7.08 o 
  -5  13   7        4.27        5.20     13.69 o 
  -4  13   7       13.52       16.89     17.73 o 
  -3  13   7        1.35        3.20     11.79 o 
  -2  13   7        0.05        1.64     12.11 o 
  -1  13   7       47.76       46.61     17.03 o 
   0  13   7        0.51       -3.20     21.67 o 
   1  13   7       27.36       15.73     17.21 o 
   2  13   7      118.79      126.09     30.36 o 
   3  13   7       92.90       82.27     22.11 o 
   4  13   7        0.34        0.87     13.49 o 
   5  13   7        0.59        0.08     11.35 o 
   6  13   7       65.78       42.63     13.51 o 
   7  13   7        0.33        1.11     14.35 o 
   8  13   7       35.61       20.32     35.78 o 
  -7  14   7        0.00        2.69     16.35 o 
  -6  14   7       13.53        8.95     18.43 o 
  -5  14   7        1.28       -0.96     10.78 o 
  -4  14   7        0.07       -5.19     17.67 o 
  -3  14   7       80.51       60.09    172.15 o 
  -2  14   7        0.59       -1.49     12.70 o 
  -1  14   7        7.17        8.44     14.19 o 
   0  14   7       60.49       52.16     18.01 o 
   1  14   7       26.83       18.20     15.87 o 
   2  14   7        0.18        3.02     13.03 o 
   3  14   7        1.53        1.03     12.10 o 
   4  14   7        5.45        0.01     14.21 o 
   5  14   7       45.09       18.23     12.11 o 
 -21   0   8        3.01        2.46      8.60 o 
 -20   0   8      104.69      107.81     29.02 o 
 -19   0   8       74.88       86.07     30.08 o 
 -18   0   8       36.61       36.21     17.09 o 
 -17   0   8       81.81      120.27     15.74 o 
 -16   0   8        0.00        5.47      9.47 o 
 -15   0   8     2748.25     2643.22    117.57 o 
 -14   0   8       68.40      164.34     24.80 o 
 -13   0   8      884.56     1004.04     70.10 o 
 -12   0   8      203.14      163.67     26.05 o 
 -11   0   8      373.03      351.54     23.30 o 
 -10   0   8      472.07      488.13     27.28 o 
  -9   0   8      677.52      692.73     27.63 o 
  -8   0   8     4779.86     5071.85    242.74 o 
  -7   0   8    10789.60    11339.46    467.43 o 
  -6   0   8    20995.20    21882.34   1043.54 o 
  -5   0   8    12471.04    13619.88    614.20 o 
  -4   0   8     2068.98     1819.77     47.83 o 
  -3   0   8     2146.54     2149.22     50.33 o 
  -2   0   8     2882.44     3315.63     83.79 o 
  -1   0   8     7444.09     8563.19    268.89 o 
   0   0   8      965.27     1141.28     25.15 o 
   1   0   8      176.24      223.35      7.71 o 
   2   0   8     1929.20     2035.10     47.09 o 
   3   0   8      591.30      593.15     16.24 o 
   4   0   8      474.32      486.80     13.88 o 
   5   0   8       13.48       23.21      5.20 o 
   6   0   8       75.69       65.34      6.09 o 
   7   0   8     2132.88     2108.73     45.14 o 
   8   0   8      291.96      291.85     10.95 o 
   9   0   8     2152.73     2251.28     58.50 o 
  10   0   8       17.35       24.61      8.73 o 
  11   0   8     2213.21     2283.60     93.00 o 
  12   0   8      801.36      824.01     41.20 o 
  13   0   8      322.36      324.15     23.89 o 
  14   0   8        0.04       -0.59      9.37 o 
  15   0   8        9.57       14.71      9.93 o 
  16   0   8       19.10       21.71     10.80 o 
  17   0   8       38.04       21.76     12.88 o 
  18   0   8        0.69        1.08      8.85 o 
  19   0   8      110.21      185.30     26.12 o 
 -21   1   8        0.03       -0.82     10.10 o 
 -20   1   8       32.15       17.39      9.03 o 
 -19   1   8      172.03      205.87     22.97 o 
 -18   1   8       49.34       44.49     11.94 o 
 -17   1   8       92.12       91.81     12.34 o 
 -16   1   8      104.12      113.55     12.77 o 
 -15   1   8      318.77      341.47     25.52 o 
 -14   1   8       41.81       34.95     10.69 o 
 -13   1   8       31.39       34.68      7.66 o 
 -12   1   8       24.14       40.07      9.07 o 
 -11   1   8       94.50       95.26     10.27 o 
 -10   1   8       73.97       70.94      6.99 o 
  -9   1   8       58.60       69.09      7.91 o 
  -8   1   8      135.02      118.95      6.47 o 
  -7   1   8      380.80      360.02     11.17 o 
  -6   1   8     1409.32     1426.77     30.61 o 
  -5   1   8       34.93       38.46      5.06 o 
  -4   1   8     2596.36     2592.84     48.58 o 
  -3   1   8    12336.77    13287.99    373.32 o 
  -2   1   8      384.00      427.43      9.94 o 
  -1   1   8      108.46      121.50      6.17 o 
   0   1   8       54.16       72.19      3.64 o 
   1   1   8      204.97      212.61      6.23 o 
   2   1   8      263.57      264.58      6.34 o 
   3   1   8     1857.99     1879.61     31.87 o 
   4   1   8      473.43      493.97     10.71 o 
   5   1   8       12.22       18.86      3.17 o 
   6   1   8      230.19      236.26      6.13 o 
   7   1   8      217.47      212.45      5.79 o 
   8   1   8      172.72      190.39      6.41 o 
   9   1   8       12.96        9.19      6.47 o 
  10   1   8      116.22      115.53      9.08 o 
  11   1   8      154.10      183.16     12.35 o 
  12   1   8        5.52        2.03      6.46 o 
  13   1   8       14.92       13.84      7.83 o 
  14   1   8       84.23       79.96     10.05 o 
  15   1   8       66.54       74.44      8.85 o 
  16   1   8       47.02       43.00      8.84 o 
  17   1   8        3.76        1.34      5.88 o 
  18   1   8        2.18        1.25      5.15 o 
  19   1   8       33.69       28.48      9.08 o 
 -21   2   8       15.97        6.89      7.75 o 
 -20   2   8       12.58        5.23      4.75 o 
 -19   2   8       47.57       47.15      9.17 o 
 -18   2   8       28.95       33.51      8.26 o 
 -17   2   8      286.38      289.25     20.80 o 
 -16   2   8      319.34      361.98     18.63 o 
 -15   2   8        2.68       -0.29      8.83 o 
 -14   2   8       58.73       31.09      7.33 o 
 -13   2   8        2.25        4.24      7.29 o 
 -12   2   8      392.12      400.40     15.16 o 
 -11   2   8        0.19        1.69      7.96 o 
 -10   2   8      318.33      330.30     10.77 o 
  -9   2   8        1.50        1.01      3.92 o 
  -8   2   8        1.28        1.93      3.91 o 
  -7   2   8        0.76        2.98      4.49 o 
  -6   2   8     3077.98     3134.02     59.53 o 
  -5   2   8       19.32       30.80      4.61 o 
  -4   2   8      367.14      334.75     10.15 o 
  -3   2   8     1161.20     1242.22     24.16 o 
  -2   2   8    13624.88    14664.64    426.19 o 
  -1   2   8     2389.26     2688.29     48.77 o 
   0   2   8     1174.08     1158.25     19.84 o 
   1   2   8      201.63      178.60      5.95 o 
   2   2   8      404.27      389.28      9.47 o 
   3   2   8       21.90       23.94      3.46 o 
   4   2   8     2570.96     2765.74     45.75 o 
   5   2   8     1274.08     1329.91     20.43 o 
   6   2   8      115.39      125.77      4.24 o 
   7   2   8        5.92        5.13      3.09 o 
   8   2   8       23.77       21.41      5.16 o 
   9   2   8      598.90      583.49     16.44 o 
  10   2   8       38.73       36.84      6.85 o 
  11   2   8      941.72      900.05     25.56 o 
  12   2   8        7.53        2.57      6.97 o 
  13   2   8        2.01        3.35      6.87 o 
  14   2   8      247.56      203.89     11.74 o 
  15   2   8       23.20       28.07      7.62 o 
  16   2   8        1.77        2.18      7.80 o 
  17   2   8        4.85        4.99      8.00 o 
  18   2   8       52.62       72.32      9.01 o 
  19   2   8        0.66       -0.24      7.87 o 
 -20   3   8       28.98       17.03      8.10 o 
 -19   3   8       16.82       17.45     20.49 o 
 -18   3   8        0.01       -5.59      8.37 o 
 -17   3   8       46.31       71.54     11.42 o 
 -16   3   8        2.46        3.44      6.96 o 
 -15   3   8      163.23      177.02     13.54 o 
 -14   3   8      278.04      267.28     16.37 o 
 -13   3   8       68.67       80.13     12.18 o 
 -12   3   8      142.74      161.71     14.76 o 
 -11   3   8      496.35      472.91     18.84 o 
 -10   3   8       75.70       72.90      6.38 o 
  -9   3   8      331.05      331.53     13.44 o 
  -8   3   8      737.48      694.04     17.59 o 
  -7   3   8       57.70       63.92      5.24 o 
  -6   3   8      735.01      709.67     15.12 o 
  -5   3   8       30.06       19.95      3.86 o 
  -4   3   8      158.78      144.30      5.61 o 
  -3   3   8     1700.61     1762.98     32.69 o 
  -2   3   8       14.41       18.32      3.14 o 
  -1   3   8       63.51       66.32      4.45 o 
   0   3   8     1516.53     1585.24     27.24 o 
   1   3   8      132.53      147.70      5.42 o 
   2   3   8     2220.09     2361.27     45.79 o 
   3   3   8      157.95      165.38      5.98 o 
   4   3   8      222.61      231.09      7.42 o 
   5   3   8      113.31      120.19      4.87 o 
   6   3   8       48.66       63.13      5.87 o 
   7   3   8       24.11       20.26      5.82 o 
   8   3   8       25.48       23.53      6.81 o 
   9   3   8      148.13      145.22     10.54 o 
  10   3   8      434.95      435.28     23.65 o 
  11   3   8     1474.01     1532.67     46.14 o 
  12   3   8      126.37      126.85     10.01 o 
  13   3   8      257.34      233.53     13.02 o 
  14   3   8      156.71      161.72     12.38 o 
  15   3   8      245.01      223.55     12.62 o 
  16   3   8        8.21        5.34      7.48 o 
  17   3   8        1.27       -0.95      7.58 o 
  18   3   8        0.67        1.46      5.70 o 
  19   3   8        3.05        3.67     13.41 o 
 -20   4   8      193.12      214.63     18.07 o 
 -19   4   8      104.18       35.41     69.97 o 
 -18   4   8       87.56       87.28     23.42 o 
 -17   4   8      123.80      112.59     10.60 o 
 -16   4   8        4.01        0.09      6.61 o 
 -15   4   8      549.29      542.04     21.90 o 
 -14   4   8       61.22       68.09     10.44 o 
 -13   4   8      618.10      647.97     25.98 o 
 -12   4   8       92.63       89.35     13.38 o 
 -11   4   8      429.73      439.88     20.84 o 
 -10   4   8      552.53      556.44     21.23 o 
  -9   4   8       25.07       29.52      6.04 o 
  -8   4   8       22.49       15.78      4.30 o 
  -7   4   8        1.04       -0.02      3.05 o 
  -6   4   8        9.45        6.88      3.12 o 
  -5   4   8      189.82      240.60      7.76 o 
  -4   4   8      176.69      194.95      7.35 o 
  -3   4   8      343.00      295.27      7.79 o 
  -2   4   8      742.99      710.49     14.06 o 
  -1   4   8      181.78      207.83      6.73 o 
   0   4   8     1680.00     1660.09     34.08 o 
   1   4   8       34.42       27.31      4.61 o 
   2   4   8       64.19       59.20      4.56 o 
   3   4   8     1325.95     1420.87     24.28 o 
   4   4   8      809.01      826.28     22.41 o 
   5   4   8      492.92      527.22     16.83 o 
   6   4   8       12.10       18.90      7.34 o 
   7   4   8      345.01      343.66     22.67 o 
   8   4   8      577.38      580.08     22.22 o 
   9   4   8       10.58       15.93      7.96 o 
  10   4   8      160.71      151.70     10.58 o 
  11   4   8      162.77      160.49     11.26 o 
  12   4   8       64.68       52.02      8.02 o 
  13   4   8       51.81       43.74      8.43 o 
  14   4   8        0.11        0.46      4.91 o 
  15   4   8        2.22        0.37      5.65 o 
  16   4   8       34.62       38.20      7.87 o 
  17   4   8        0.14       -0.29      6.55 o 
  18   4   8        3.81        3.15     12.09 o 
 -20   5   8        1.17       -1.31      7.98 o 
 -19   5   8       64.14       24.49     10.21 o 
 -18   5   8       18.19       17.01      9.80 o 
 -17   5   8        5.24        7.16      7.54 o 
 -16   5   8      123.20      127.16     13.85 o 
 -15   5   8       74.98       57.56     12.43 o 
 -14   5   8       97.22       91.62     13.19 o 
 -13   5   8        9.57        3.42     10.38 o 
 -12   5   8       25.05       39.23     11.56 o 
 -11   5   8       93.50      118.62     17.11 o 
 -10   5   8      735.48      700.97     36.57 o 
  -9   5   8       12.34        5.25     10.17 o 
  -8   5   8      366.04      330.36     13.97 o 
  -7   5   8       24.52       25.81      5.57 o 
  -6   5   8        4.61        2.37      3.56 o 
  -5   5   8      759.94      743.45     17.37 o 
  -4   5   8      513.53      546.22     14.14 o 
  -3   5   8       14.22       13.01      4.17 o 
  -2   5   8      525.19      617.19     13.99 o 
  -1   5   8      475.95      556.68     11.44 o 
   0   5   8        1.46       10.18      3.37 o 
   1   5   8      286.89      314.74      8.36 o 
   2   5   8       73.79       74.92      4.88 o 
   3   5   8      104.01      108.48      5.44 o 
   4   5   8      876.61      870.19     48.91 o 
   5   5   8      108.69       99.28      6.82 o 
   6   5   8      133.89      114.60     11.68 o 
   7   5   8      179.36      166.38     10.41 o 
   8   5   8       65.57       60.95      8.21 o 
   9   5   8       60.38       57.55      8.90 o 
  10   5   8       43.05       46.36      8.88 o 
  11   5   8       32.46       37.11      8.44 o 
  12   5   8       97.82       57.27      8.61 o 
  13   5   8      107.72      105.29     10.56 o 
  14   5   8       29.74       21.84      7.21 o 
  15   5   8       13.30        7.15      6.32 o 
  16   5   8      143.22      133.40     18.25 o 
  17   5   8       12.61       15.81     11.23 o 
  18   5   8       16.86       16.55     20.90 o 
 -19   6   8       81.32      124.23     13.64 o 
 -18   6   8      159.36      187.66     19.01 o 
 -17   6   8      116.12      152.70     13.82 o 
 -16   6   8       28.76       27.21     11.40 o 
 -15   6   8      288.60      295.26     20.02 o 
 -14   6   8       49.51       39.52     11.95 o 
 -13   6   8      510.62      459.46     28.27 o 
 -12   6   8       25.85       12.87     12.86 o 
 -11   6   8      123.86      125.42     18.04 o 
 -10   6   8       14.34       15.74     14.60 o 
  -9   6   8      419.82      442.49     28.80 o 
  -8   6   8      243.80      274.36     21.64 o 
  -7   6   8      440.41      423.01     22.56 o 
  -6   6   8        1.92        4.90      4.18 o 
  -5   6   8      184.97      184.82     10.17 o 
  -4   6   8      169.26      175.05      9.05 o 
  -3   6   8        5.72        6.17      4.01 o 
  -2   6   8       14.29       12.20      4.36 o 
  -1   6   8       76.33       73.55      5.68 o 
   0   6   8        9.51        8.73      4.86 o 
   1   6   8        1.51        2.94      4.38 o 
   2   6   8      384.27      348.63     10.72 o 
   3   6   8       45.24       39.73      7.07 o 
   4   6   8       98.17       96.58      9.92 o 
   5   6   8       18.47       27.29      6.84 o 
   6   6   8        3.12        3.85      5.15 o 
   7   6   8       33.50       31.93      7.22 o 
   8   6   8      116.08       98.70     12.83 o 
   9   6   8       28.77       28.33     10.00 o 
  10   6   8      580.90      578.45     26.80 o 
  11   6   8      726.50      759.11     41.92 o 
  12   6   8        6.67       13.26      8.91 o 
  13   6   8       31.91       31.48      9.04 o 
  14   6   8       76.92      103.81     11.52 o 
  15   6   8      174.02      180.95     13.37 o 
  16   6   8        3.81        5.66      8.83 o 
  17   6   8        9.39        5.63      8.82 o 
 -18   7   8      305.19      371.57     28.49 o 
 -17   7   8       55.25       56.59     12.69 o 
 -16   7   8       19.09       14.17     14.87 o 
 -15   7   8      223.54      239.64     16.31 o 
 -14   7   8       28.90       48.99     11.37 o 
 -13   7   8      102.86       96.10     12.81 o 
 -12   7   8        0.03        0.98      8.65 o 
 -11   7   8        5.31       -0.38      9.55 o 
 -10   7   8      107.07       89.85     18.95 o 
  -9   7   8       14.76       14.39     13.98 o 
  -8   7   8      417.89      392.24     31.26 o 
  -7   7   8       30.62       29.94      9.95 o 
  -6   7   8      646.62      579.67     19.32 o 
  -5   7   8       95.04       80.39      9.88 o 
  -4   7   8       18.07       18.15      5.25 o 
  -3   7   8      841.04      822.45     21.57 o 
  -2   7   8       66.38       75.12      7.76 o 
  -1   7   8      296.40      288.18     11.30 o 
   0   7   8     1210.71     1242.22     30.19 o 
   1   7   8      148.93      148.52     12.66 o 
   2   7   8       65.88       70.83     10.86 o 
   3   7   8       20.54       16.38      9.90 o 
   4   7   8        5.60       11.58      9.24 o 
   5   7   8      370.43      370.31     23.41 o 
   6   7   8      376.08      370.01     23.32 o 
   7   7   8      943.87      963.29     63.75 o 
   8   7   8       49.49       57.50     11.61 o 
   9   7   8      784.27      833.91     37.74 o 
  10   7   8       15.48       27.07     11.41 o 
  11   7   8      817.74      836.87     38.97 o 
  12   7   8      290.61      295.76     19.62 o 
  13   7   8       26.90       16.17      7.49 o 
  14   7   8        8.16        6.38      9.09 o 
  15   7   8        5.26       -1.25      9.22 o 
  16   7   8        6.32        6.75     14.22 o 
 -17   8   8       18.60        9.50      8.76 o 
 -16   8   8       34.92       24.30     10.50 o 
 -15   8   8       14.17       23.93      9.33 o 
 -14   8   8       12.88       10.83      7.73 o 
 -13   8   8        0.55        2.58      7.69 o 
 -12   8   8      297.70      242.78     17.73 o 
 -11   8   8       49.02       60.39     14.50 o 
 -10   8   8       15.59       30.75     12.75 o 
  -9   8   8      254.04      215.73     13.83 o 
  -8   8   8       24.41       31.45     11.17 o 
  -7   8   8       30.55       10.94     10.85 o 
  -6   8   8        1.51        1.35      7.41 o 
  -5   8   8     1022.47     1096.62     37.10 o 
  -4   8   8       19.20       27.18      8.25 o 
  -3   8   8      574.27      590.40     23.93 o 
  -2   8   8     2098.35     2060.42     60.45 o 
  -1   8   8      390.85      394.67     17.88 o 
   0   8   8       14.06       11.89      7.95 o 
   1   8   8       14.10       10.85      8.62 o 
   2   8   8      255.23      268.76     18.70 o 
   3   8   8       32.26       30.43     11.48 o 
   4   8   8       54.14       50.56     13.30 o 
   5   8   8      308.31      292.76     24.73 o 
   6   8   8      291.83      316.48     22.13 o 
   7   8   8      372.00      342.58     22.05 o 
   8   8   8      997.32      956.80     61.59 o 
   9   8   8        0.54       -6.32     10.83 o 
  10   8   8        1.54        4.58     13.11 o 
  11   8   8        0.03        1.87      8.23 o 
  12   8   8       12.93       22.07     10.43 o 
  13   8   8       27.58       24.13      7.89 o 
  14   8   8        2.80        4.58      8.71 o 
  15   8   8        1.13       -0.06     12.68 o 
  16   8   8        0.01        3.54     13.68 o 
 -16   9   8       24.50       24.33     11.01 o 
 -15   9   8        0.87        0.78     11.81 o 
 -14   9   8        2.13        3.85     15.47 o 
 -13   9   8       18.24       15.09      7.57 o 
 -12   9   8       11.45       11.08      8.70 o 
 -11   9   8       73.30       77.85     12.68 o 
 -10   9   8       55.52       38.67     13.42 o 
  -9   9   8        0.67        3.98      8.87 o 
  -8   9   8      276.65      302.96     19.13 o 
  -7   9   8       11.52       11.97      7.20 o 
  -6   9   8      487.11      495.41     20.55 o 
  -5   9   8      423.19      545.74     21.45 o 
  -4   9   8      823.23      878.01     31.77 o 
  -3   9   8      307.92      265.66     17.30 o 
  -2   9   8        0.23        1.00      6.45 o 
  -1   9   8       26.96       34.13     11.60 o 
   0   9   8      121.22      153.57     12.86 o 
   1   9   8      202.72      220.37     15.30 o 
   2   9   8      320.17      336.23     20.76 o 
   3   9   8       80.30       96.59     16.16 o 
   4   9   8       29.97       25.14     12.17 o 
   5   9   8      105.68      126.26     16.89 o 
   6   9   8       17.86       29.63     11.52 o 
   7   9   8      151.03      148.16     14.74 o 
   8   9   8      435.78      406.56     33.44 o 
   9   9   8      309.67      269.15     22.09 o 
  10   9   8        3.68        7.10      8.58 o 
  11   9   8       23.40       30.96      9.46 o 
  12   9   8      177.70      183.07     15.33 o 
  13   9   8       13.11        5.11      7.00 o 
  14   9   8        7.03        5.48     11.35 o 
 -15  10   8       34.81       22.80     14.60 o 
 -14  10   8       11.89        7.36     15.34 o 
 -13  10   8       45.60       42.86     18.87 o 
 -12  10   8       16.53        1.20     11.34 o 
 -11  10   8      145.03      156.79     31.47 o 
 -10  10   8       41.13       32.50     18.18 o 
  -9  10   8       89.68       95.66     30.90 o 
  -8  10   8      107.45       81.47     11.29 o 
  -7  10   8       11.55       11.24      8.56 o 
  -6  10   8      128.19      149.33     13.15 o 
  -5  10   8      185.83      175.97     13.60 o 
  -4  10   8        4.51        1.44      7.58 o 
  -3  10   8      825.34      869.31     35.04 o 
  -2  10   8      696.56      726.60     37.26 o 
  -1  10   8      496.06      458.03     24.08 o 
   0  10   8      182.04      146.54     14.17 o 
   1  10   8       15.23        9.29      8.16 o 
   2  10   8       15.25       16.41      9.47 o 
   3  10   8        5.89        5.41      8.05 o 
   4  10   8       19.01       20.36     10.18 o 
   5  10   8       24.17      -13.88     74.55 o 
   6  10   8      366.02      354.95     47.98 o 
   7  10   8       49.12       33.71      8.71 o 
   8  10   8       39.53       28.38      8.51 o 
   9  10   8       36.51       33.72      9.35 o 
  10  10   8        1.31        1.82      7.05 o 
  11  10   8       51.84       75.48     12.17 o 
  12  10   8       16.86        8.37      7.98 o 
  13  10   8        2.85       -0.21     18.22 o 
 -14  11   8        2.76        2.71     17.12 o 
 -13  11   8       10.03        3.83     14.59 o 
 -12  11   8       45.21       43.08     18.32 o 
 -11  11   8        8.37       10.62     11.61 o 
 -10  11   8       66.29       64.81     14.97 o 
  -9  11   8        0.11       -0.13     10.86 o 
  -8  11   8       72.28       67.94     17.78 o 
  -7  11   8      169.87      189.91     14.78 o 
  -6  11   8       22.40       17.05      8.47 o 
  -5  11   8        8.25       16.36     11.33 o 
  -4  11   8      292.65      277.12     22.28 o 
  -3  11   8        4.21       -1.34     13.66 o 
  -2  11   8      281.19      282.45     31.08 o 
  -1  11   8      197.48      161.79     26.11 o 
   0  11   8      364.45      391.96     32.63 o 
   1  11   8      117.96      143.58     19.32 o 
   2  11   8        3.55        6.19     17.82 o 
   3  11   8       14.60       11.29     10.74 o 
   4  11   8       12.37       15.85      8.93 o 
   5  11   8      282.90      237.61     17.73 o 
   6  11   8       35.59       29.36      9.51 o 
   7  11   8        6.65        0.26      8.10 o 
   8  11   8        5.83        1.13      7.31 o 
   9  11   8       56.88       46.63     14.48 o 
  10  11   8       19.02       14.59     11.38 o 
  11  11   8       15.92       10.98     10.83 o 
  12  11   8       16.05        4.63     11.82 o 
 -12  12   8        6.58        6.34      8.84 o 
 -11  12   8        3.52        4.61     13.45 o 
 -10  12   8       14.94       10.27      9.92 o 
  -9  12   8       26.90       20.72     10.29 o 
  -8  12   8       17.92        4.86      8.78 o 
  -7  12   8        0.00       -0.01      9.22 o 
  -6  12   8      125.29      114.87     12.76 o 
  -5  12   8       46.43       49.21     10.02 o 
  -4  12   8       79.64       84.87     16.34 o 
  -3  12   8       19.44       21.64     13.78 o 
  -2  12   8        6.51        5.78     12.48 o 
  -1  12   8        0.11       -3.20     20.57 o 
   0  12   8        0.49        2.38     38.84 o 
   1  12   8       32.18       44.09     45.99 o 
   2  12   8        4.29        0.88     27.55 o 
   3  12   8      358.76      324.93     41.95 o 
   4  12   8        0.39      -28.59    155.33 o 
   5  12   8       33.11       25.07     13.47 o 
   6  12   8       76.24       58.42     10.91 o 
   7  12   8        8.11        7.76      8.51 o 
   8  12   8      102.51       48.69     84.65 o 
   9  12   8       53.06       54.69     12.99 o 
  10  12   8        0.48        0.61     14.07 o 
  -9  13   8        1.62        0.83     18.56 o 
  -8  13   8       27.81       17.13      9.43 o 
  -7  13   8       11.39        5.49      8.02 o 
  -6  13   8        2.50       -0.08     12.54 o 
  -5  13   8        6.64        2.33     10.68 o 
  -4  13   8        2.60        5.18     10.64 o 
  -3  13   8        8.63        6.98     11.70 o 
  -2  13   8       13.04        6.58     14.67 o 
  -1  13   8        7.26       10.17     21.91 o 
   0  13   8       52.92        5.67     91.90 o 
   1  13   8      204.61      239.37     34.20 o 
   2  13   8       11.93        9.80     20.92 o 
   3  13   8        1.15        2.11     10.95 o 
   4  13   8       10.57        4.04     12.53 o 
   5  13   8        0.24        3.23     12.74 o 
   6  13   8        1.44        1.07     12.87 o 
   7  13   8       25.12        9.30     14.94 o 
  -5  14   8       33.62       32.46    253.59 o 
  -4  14   8        0.50       -2.23     37.59 o 
  -3  14   8       15.84       18.81     21.92 o 
  -2  14   8      107.89      141.85     21.86 o 
  -1  14   8        7.08       10.97     14.12 o 
   0  14   8        0.39        0.26     12.53 o 
   1  14   8       53.76       32.28     16.19 o 
   2  14   8        6.38        5.32     13.53 o 
   3  14   8        7.60        7.07     16.58 o 
 -21   1   9        3.61        5.34     11.32 o 
 -20   1   9        1.28        0.02      7.50 o 
 -19   1   9       44.51       38.69     11.19 o 
 -18   1   9       26.42       30.33     12.60 o 
 -17   1   9       46.60       44.06     10.20 o 
 -16   1   9      123.94      162.70     19.27 o 
 -15   1   9       16.08       26.55      9.55 o 
 -14   1   9      880.51      729.50     38.48 o 
 -13   1   9      337.63      465.54     32.42 o 
 -12   1   9      897.88      867.38     38.44 o 
 -11   1   9        0.00        6.13      7.82 o 
 -10   1   9      379.80      386.06     18.58 o 
  -9   1   9      558.00      529.63     17.62 o 
  -8   1   9       42.20       36.73      6.42 o 
  -7   1   9        9.37        8.15      5.73 o 
  -6   1   9      105.34      101.72      6.20 o 
  -5   1   9      306.94      364.79     12.20 o 
  -4   1   9      299.08      276.47      7.90 o 
  -3   1   9      697.64      707.13     14.43 o 
  -2   1   9        4.63       13.93      3.92 o 
  -1   1   9     1251.25     1181.28     20.21 o 
   0   1   9     2560.80     2737.98     48.40 o 
   1   1   9      308.19      308.07      9.20 o 
   2   1   9       97.51       78.62      5.66 o 
   3   1   9      103.36       90.11      4.82 o 
   4   1   9       68.79       78.90      4.57 o 
   5   1   9      145.37      150.10      5.49 o 
   6   1   9       22.62       21.20      3.49 o 
   7   1   9       94.62       90.32      4.72 o 
   8   1   9       78.60       83.21      5.64 o 
   9   1   9      322.39      312.54     11.91 o 
  10   1   9        0.06        0.75      4.61 o 
  11   1   9      689.35      723.02     24.56 o 
  12   1   9     1410.76     1430.42     42.01 o 
  13   1   9       43.46       43.74      7.70 o 
  14   1   9       48.71       46.11      8.19 o 
  15   1   9        7.35       12.20      6.12 o 
  16   1   9        2.62        1.36      5.12 o 
  17   1   9        7.29        4.76      6.91 o 
  18   1   9       10.06       13.09      7.74 o 
 -20   2   9       12.19        6.58      6.62 o 
 -19   2   9        0.64        2.83      6.93 o 
 -18   2   9        1.22        1.04     18.50 o 
 -17   2   9      111.95      141.35     11.51 o 
 -16   2   9      131.62      119.53     11.93 o 
 -15   2   9       13.60       11.03      8.15 o 
 -14   2   9      375.57      372.21     18.91 o 
 -13   2   9       62.12       61.99     10.68 o 
 -12   2   9        8.80       11.38     12.35 o 
 -11   2   9        5.21        8.98      9.24 o 
 -10   2   9       47.86       71.36      8.13 o 
  -9   2   9      171.48      175.62      8.14 o 
  -8   2   9      378.49      375.73     11.10 o 
  -7   2   9       29.28       29.49      4.66 o 
  -6   2   9      322.80      298.37      8.79 o 
  -5   2   9      206.72      188.95      7.15 o 
  -4   2   9      449.80      415.89     11.07 o 
  -3   2   9      536.17      574.57     11.86 o 
  -2   2   9        0.83        5.28      3.24 o 
  -1   2   9      127.25      144.95      6.63 o 
   0   2   9      936.35      937.70     17.73 o 
   1   2   9      483.48      524.87     10.25 o 
   2   2   9      188.25      202.51      6.85 o 
   3   2   9        2.44        5.92      4.26 o 
   4   2   9      435.80      471.31     10.89 o 
   5   2   9      192.15      207.05      5.80 o 
   6   2   9        6.54        7.61      2.93 o 
   7   2   9       58.72       62.12      5.99 o 
   8   2   9       23.44       26.07      6.90 o 
   9   2   9      169.86      179.12     10.69 o 
  10   2   9        0.59        1.09      5.66 o 
  11   2   9      263.25      297.45     13.54 o 
  12   2   9        0.18       -1.20      6.50 o 
  13   2   9      283.66      278.79     13.41 o 
  14   2   9      146.84      142.39     11.26 o 
  15   2   9      216.78      199.36     12.38 o 
  16   2   9        0.01        1.07      5.37 o 
  17   2   9       41.71       39.44      7.73 o 
  18   2   9       70.40       82.05     13.02 o 
 -20   3   9        0.17       -0.98      8.20 o 
 -19   3   9       34.80       26.44     19.15 o 
 -18   3   9      108.18      113.57     13.71 o 
 -17   3   9        1.09        0.82     11.02 o 
 -16   3   9      276.65      262.58     15.62 o 
 -15   3   9      345.66      347.22     19.81 o 
 -14   3   9       12.17        7.08      9.13 o 
 -13   3   9      487.22      523.56     28.00 o 
 -12   3   9      284.85      271.34     14.12 o 
 -11   3   9        0.90       -1.98      5.37 o 
 -10   3   9        1.44        3.69      6.86 o 
  -9   3   9       38.88       38.64      4.80 o 
  -8   3   9      153.89      141.98      6.88 o 
  -7   3   9        0.53        4.31      3.83 o 
  -6   3   9      140.42      142.63      6.33 o 
  -5   3   9      488.23      501.04     10.15 o 
  -4   3   9       76.11       77.95      4.81 o 
  -3   3   9       29.50       26.38      3.74 o 
  -2   3   9     1324.21     1250.23     23.35 o 
  -1   3   9      412.68      397.57     11.54 o 
   0   3   9      114.53      108.92      6.27 o 
   1   3   9        0.03       -0.45      3.30 o 
   2   3   9      313.95      340.33      9.07 o 
   3   3   9      929.63      926.51     19.71 o 
   4   3   9        1.70        8.86      4.61 o 
   5   3   9      666.93      646.80     19.64 o 
   6   3   9        1.99        0.97      7.28 o 
   7   3   9      187.54      184.41     13.47 o 
   8   3   9      688.16      666.45     26.84 o 
   9   3   9      674.28      673.59     37.29 o 
  10   3   9      510.79      505.38     20.05 o 
  11   3   9        5.04        5.63      5.87 o 
  12   3   9       72.15       63.25      7.88 o 
  13   3   9       71.80       77.59      9.12 o 
  14   3   9       36.44       32.41      7.65 o 
  15   3   9       33.64       29.57      7.28 o 
  16   3   9        3.83        2.29      5.53 o 
  17   3   9      110.01      115.06     12.85 o 
  18   3   9      120.97      154.26     20.44 o 
 -20   4   9        0.01       -0.77      7.49 o 
 -19   4   9        7.81        3.79     11.97 o 
 -18   4   9      196.34      231.82     25.72 o 
 -17   4   9      218.56      206.27     11.63 o 
 -16   4   9        4.71        2.77      6.92 o 
 -15   4   9      162.71      149.65     15.47 o 
 -14   4   9       36.72       27.55      9.66 o 
 -13   4   9       48.64       39.62      8.93 o 
 -12   4   9       83.54       95.01     11.41 o 
 -11   4   9       28.81       11.78      8.15 o 
 -10   4   9     1547.73     1500.37     47.49 o 
  -9   4   9      109.68      103.38     12.19 o 
  -8   4   9      261.50      239.10     12.08 o 
  -7   4   9      113.87      134.93      6.96 o 
  -6   4   9      112.81      109.79      5.59 o 
  -5   4   9       46.39       48.24      4.49 o 
  -4   4   9       43.32       43.81      4.56 o 
  -3   4   9       30.09       34.96      3.93 o 
  -2   4   9       10.83        7.30      4.00 o 
  -1   4   9       30.17       34.61      4.93 o 
   0   4   9      138.60      160.27      7.30 o 
   1   4   9      142.99      143.19      6.93 o 
   2   4   9      964.00      983.29     18.90 o 
   3   4   9     1392.89     1464.92     28.29 o 
   4   4   9      386.61      406.43     13.09 o 
   5   4   9       10.30        7.42      9.22 o 
   6   4   9      787.86      832.61     38.98 o 
   7   4   9        3.56        5.87      7.59 o 
   8   4   9      179.08      188.44     14.54 o 
   9   4   9       98.71       83.96     11.67 o 
  10   4   9      268.92      248.48     14.21 o 
  11   4   9       20.25       14.07      7.14 o 
  12   4   9      388.22      385.60     17.13 o 
  13   4   9      119.05      109.68      9.96 o 
  14   4   9      122.42      112.28      8.90 o 
  15   4   9        0.20        0.06      4.91 o 
  16   4   9       14.58        6.33      6.34 o 
  17   4   9       33.89       32.48     18.82 o 
  18   4   9        5.47       -0.92     12.05 o 
 -19   5   9      102.76      116.66     16.28 o 
 -18   5   9       52.10       38.91     14.01 o 
 -17   5   9      255.82      316.62     20.51 o 
 -16   5   9       21.44       15.22     10.47 o 
 -15   5   9       43.42       48.41     11.38 o 
 -14   5   9       84.99      120.17     13.79 o 
 -13   5   9      346.80      350.81     24.95 o 
 -12   5   9      694.05      669.57     32.30 o 
 -11   5   9      400.22      406.94     22.81 o 
 -10   5   9      903.69      924.39     44.56 o 
  -9   5   9      362.38      335.56     23.17 o 
  -8   5   9     1369.26     1386.53     50.81 o 
  -7   5   9        7.82        8.71      6.59 o 
  -6   5   9       67.91       70.84      7.02 o 
  -5   5   9      230.78      209.71      8.95 o 
  -4   5   9      174.08      178.38      9.00 o 
  -3   5   9       93.88      111.24      7.61 o 
  -2   5   9      743.06      716.23     17.65 o 
  -1   5   9       40.53       29.93      4.39 o 
   0   5   9       62.00       63.23      5.01 o 
   1   5   9      510.24      536.24     12.05 o 
   2   5   9      336.11      305.37      8.64 o 
   3   5   9      211.73      240.87      7.70 o 
   4   5   9       85.31       73.70     10.11 o 
   5   5   9       40.99       47.89      9.83 o 
   6   5   9      519.06      489.17     25.27 o 
   7   5   9     1475.93     1485.72     79.84 o 
   8   5   9       60.68       58.13     10.90 o 
   9   5   9       26.88       24.48      9.85 o 
  10   5   9       21.69       23.26      9.42 o 
  11   5   9       57.24       60.76      8.98 o 
  12   5   9      425.24      335.87     16.75 o 
  13   5   9       72.57       72.13     10.01 o 
  14   5   9      300.52      300.38     15.70 o 
  15   5   9       19.42       14.45     12.25 o 
  16   5   9        6.53        7.36      8.38 o 
  17   5   9        0.79       -1.91     10.54 o 
 -19   6   9      161.22      175.92     22.36 o 
 -18   6   9       14.95        8.67      8.06 o 
 -17   6   9       16.28        9.20      7.61 o 
 -16   6   9        0.30       -2.56      8.39 o 
 -15   6   9       13.93        1.58      9.22 o 
 -14   6   9        1.47        5.17      8.75 o 
 -13   6   9        4.43       -1.03      9.98 o 
 -12   6   9      158.87      155.55     18.59 o 
 -11   6   9       62.14       41.93     14.96 o 
 -10   6   9      120.25      135.82     21.08 o 
  -9   6   9       67.30       98.44     17.10 o 
  -8   6   9        2.50        0.76      8.49 o 
  -7   6   9      116.98      109.54     13.96 o 
  -6   6   9      185.99      180.45     12.80 o 
  -5   6   9      271.10      288.94     12.98 o 
  -4   6   9      262.00      274.62     13.51 o 
  -3   6   9      197.94      204.98     10.61 o 
  -2   6   9      714.34      677.81     21.41 o 
  -1   6   9       13.55       14.95      6.85 o 
   0   6   9      209.47      196.61     11.44 o 
   1   6   9      163.78      160.55     10.32 o 
   2   6   9      127.57      118.28     11.21 o 
   3   6   9        9.79        9.16      7.18 o 
   4   6   9      201.01      197.48     13.14 o 
   5   6   9      106.41      100.97     13.94 o 
   6   6   9      756.62      743.60     41.14 o 
   7   6   9       10.00        5.50      9.17 o 
   8   6   9      334.49      377.74     27.11 o 
   9   6   9        0.29        1.05      9.80 o 
  10   6   9       19.64       31.93     10.27 o 
  11   6   9        0.76        4.75      8.80 o 
  12   6   9      463.95      460.96     24.79 o 
  13   6   9       12.00        8.30      7.16 o 
  14   6   9       19.26       11.38      7.12 o 
  15   6   9       14.77       16.08     10.70 o 
  16   6   9       28.65       19.40     11.31 o 
 -18   7   9      118.36      130.95     21.78 o 
 -17   7   9      154.82      156.88     13.81 o 
 -16   7   9        4.81        6.59      8.32 o 
 -15   7   9        4.20        1.45      8.46 o 
 -14   7   9       93.13       77.13     10.94 o 
 -13   7   9       13.42       10.63      8.46 o 
 -12   7   9       26.59       25.34     12.85 o 
 -11   7   9      488.21      487.79     25.36 o 
 -10   7   9      187.31      161.89     25.36 o 
  -9   7   9      163.17      161.20     26.64 o 
  -8   7   9      105.99      138.99     14.64 o 
  -7   7   9        4.30        3.09      8.54 o 
  -6   7   9      196.39      221.81     13.39 o 
  -5   7   9       25.14       21.30      6.64 o 
  -4   7   9       15.45       12.94      6.34 o 
  -3   7   9        9.09        9.01      5.76 o 
  -2   7   9       22.85       19.66      6.97 o 
  -1   7   9      123.19      124.95     10.85 o 
   0   7   9       16.87       23.43      8.88 o 
   1   7   9        2.18        2.49      7.56 o 
   2   7   9      333.71      332.25     21.46 o 
   3   7   9       14.78       12.02      9.91 o 
   4   7   9      386.59      369.40     32.06 o 
   5   7   9      196.15      202.50     23.16 o 
   6   7   9     1264.16     1282.24    109.38 o 
   7   7   9      480.45      440.93     38.69 o 
   8   7   9      375.37      324.85     34.48 o 
   9   7   9      180.82      180.66     23.52 o 
  10   7   9      671.36      657.66     76.72 o 
  11   7   9       26.09       36.79     15.66 o 
  12   7   9      154.38      118.53     11.88 o 
  13   7   9       11.19        8.04      6.10 o 
  14   7   9       30.18       17.20     10.78 o 
  15   7   9       19.61       20.76     17.43 o 
  16   7   9       46.59       55.87     14.73 o 
 -17   8   9        0.27        1.99      7.51 o 
 -16   8   9       18.59       14.61      8.43 o 
 -15   8   9      143.63      132.03     12.87 o 
 -14   8   9        4.70        5.12      7.08 o 
 -13   8   9       57.24       40.29      8.92 o 
 -12   8   9       12.36       22.73     10.03 o 
 -11   8   9       36.75       28.22     10.99 o 
 -10   8   9       50.35       60.97     14.29 o 
  -9   8   9        0.30       -1.39      7.87 o 
  -8   8   9      116.14      112.62     10.49 o 
  -7   8   9       61.37       68.46     10.21 o 
  -6   8   9        9.21        8.71      6.86 o 
  -5   8   9       95.66       86.01      9.72 o 
  -4   8   9       53.44       41.98     13.36 o 
  -3   8   9      182.99      217.70     14.86 o 
  -2   8   9      106.31      125.82     11.20 o 
  -1   8   9       36.94       32.27      9.02 o 
   0   8   9       27.64       32.37     11.63 o 
   1   8   9        3.01        6.01      8.94 o 
   2   8   9        8.75       10.82     12.30 o 
   3   8   9      471.93      503.17     38.43 o 
   4   8   9      623.99      610.66     62.00 o 
   5   8   9      127.44      117.76     15.95 o 
   6   8   9      386.36      396.84     32.55 o 
   7   8   9       47.49       42.30     15.68 o 
   8   8   9     1134.74     1068.61     82.44 o 
   9   8   9        0.01        3.48     15.17 o 
  10   8   9       78.00       76.55     15.89 o 
  11   8   9       10.94       12.06     16.06 o 
  12   8   9        5.52        5.58     11.75 o 
  13   8   9        2.99        5.12      9.27 o 
  14   8   9      157.04      201.83     24.63 o 
  15   8   9        0.57        2.93     10.51 o 
 -16   9   9        0.02       -0.35      7.96 o 
 -15   9   9        6.74        0.38     11.15 o 
 -14   9   9        5.90        8.44     15.92 o 
 -13   9   9      132.66      119.44     13.73 o 
 -12   9   9        7.47        4.66      6.59 o 
 -11   9   9        3.63        1.72      9.54 o 
 -10   9   9        5.04        4.69      7.62 o 
  -9   9   9      184.96      204.83     15.11 o 
  -8   9   9       20.35       20.23     12.04 o 
  -7   9   9      229.90      222.06     16.16 o 
  -6   9   9       88.73       83.31     13.83 o 
  -5   9   9      583.64      610.34     28.95 o 
  -4   9   9      295.63      317.67     22.28 o 
  -3   9   9      104.20      112.59     14.38 o 
  -2   9   9      354.89      347.43     19.30 o 
  -1   9   9      617.21      609.96     27.22 o 
   0   9   9      232.47      233.17     18.41 o 
   1   9   9       60.86       67.56     12.08 o 
   2   9   9      138.31      146.67     15.70 o 
   3   9   9       22.32       16.11     10.54 o 
   4   9   9      322.86      323.33     25.46 o 
   5   9   9       29.35       34.06     13.20 o 
   6   9   9        0.50        2.78     10.96 o 
   7   9   9       46.37       45.99     15.26 o 
   8   9   9      319.81      286.85     34.13 o 
   9   9   9        1.44        5.48     11.36 o 
  10   9   9      355.00      352.65     39.16 o 
  11   9   9       34.05       22.95     11.49 o 
  12   9   9       38.15       25.66     11.76 o 
  13   9   9       58.36       59.90      9.23 o 
  14   9   9       14.60       11.78     11.32 o 
 -15  10   9        7.47        4.54      8.58 o 
 -14  10   9        7.04        6.55     10.40 o 
 -13  10   9        1.45        0.22      9.72 o 
 -12  10   9       30.21       13.80     13.42 o 
 -11  10   9       93.26       88.72     17.65 o 
 -10  10   9      253.29      296.99     23.47 o 
  -9  10   9        0.01       -2.77      6.60 o 
  -8  10   9       26.31       13.30      8.65 o 
  -7  10   9      370.69      339.03     18.86 o 
  -6  10   9      163.24      162.87     14.94 o 
  -5  10   9      103.74       92.19     15.21 o 
  -4  10   9      127.39      150.49     15.05 o 
  -3  10   9      317.35      374.46     22.12 o 
  -2  10   9        2.52       -0.32     10.80 o 
  -1  10   9       21.52       27.72     11.24 o 
   0  10   9       79.03       84.75     14.73 o 
   1  10   9      130.54      160.47     15.52 o 
   2  10   9       13.18       20.60      9.85 o 
   3  10   9       68.16       64.93     11.10 o 
   4  10   9       92.13       74.26     12.48 o 
   5  10   9      143.65      136.60     14.02 o 
   6  10   9       26.75       18.35     11.25 o 
   7  10   9        0.12       -6.04     16.84 o 
   8  10   9       59.25       61.50     14.61 o 
   9  10   9       30.72       19.91     12.13 o 
  10  10   9       13.10        8.19     10.53 o 
  11  10   9        6.54        9.35     10.03 o 
  12  10   9        5.70        3.93      6.37 o 
 -13  11   9        0.56       -1.43     13.25 o 
 -12  11   9       98.04      117.50     22.45 o 
 -11  11   9       88.67       85.83     20.69 o 
 -10  11   9       82.00       86.84     21.19 o 
  -9  11   9       89.21      101.67     17.59 o 
  -8  11   9       11.54        2.17     10.38 o 
  -7  11   9      172.29      151.18     29.27 o 
  -6  11   9      147.36      134.37     19.73 o 
  -5  11   9      253.98      234.57     22.22 o 
  -4  11   9        3.91        0.99     10.79 o 
  -3  11   9      132.57      168.40     39.27 o 
  -2  11   9       74.29       81.27     21.48 o 
  -1  11   9      106.45      108.30     27.47 o 
   0  11   9       20.23       30.77     11.53 o 
   1  11   9      591.71      579.74     36.14 o 
   2  11   9       19.15        5.87     10.50 o 
   3  11   9       25.16       21.09      8.46 o 
   4  11   9       14.43       20.27     10.03 o 
   5  11   9       20.64       16.07      9.43 o 
   6  11   9        0.64        2.92     11.33 o 
   7  11   9        3.81        2.11      9.07 o 
   8  11   9        7.00        1.67      8.15 o 
   9  11   9       34.32       29.99     12.16 o 
  10  11   9       10.48       10.02     10.12 o 
  11  11   9        0.74       -0.26     11.18 o 
 -11  12   9        0.00        4.44     12.51 o 
 -10  12   9      221.37      269.89     26.47 o 
  -9  12   9       34.55       20.70     14.27 o 
  -8  12   9      135.11      102.90     71.21 o 
  -7  12   9       69.30       77.18     18.66 o 
  -6  12   9       45.17       12.80      9.24 o 
  -5  12   9      486.87      516.03     37.23 o 
  -4  12   9       15.39       15.55     14.91 o 
  -3  12   9       27.08       14.41     15.38 o 
  -2  12   9       34.34       31.89     18.11 o 
  -1  12   9       29.48       28.61     24.87 o 
   0  12   9       11.63       -4.53     23.92 o 
   1  12   9       74.73       66.57     35.14 o 
   2  12   9       58.50       55.84     18.37 o 
   3  12   9        8.67        8.06     22.77 o 
   4  12   9        0.11       -3.12     14.34 o 
   5  12   9        8.39        2.34     16.76 o 
   6  12   9       28.10       17.84     14.19 o 
   7  12   9       10.47        9.37     13.12 o 
   8  12   9       33.02       29.40     17.09 o 
   9  12   9        0.34        1.51     12.98 o 
  -8  13   9       47.22       31.08     23.74 o 
  -7  13   9       35.13       21.15     93.52 o 
  -6  13   9       30.75        1.02     19.99 o 
  -4  13   9       66.58       47.67     16.26 o 
  -3  13   9        1.74        5.94     13.45 o 
  -2  13   9       44.40       15.75     14.64 o 
  -1  13   9        3.00        1.49     14.24 o 
   0  13   9       30.13       30.58     23.87 o 
   1  13   9        6.22        6.56     14.96 o 
   2  13   9        2.18        0.38     14.64 o 
   3  13   9        0.16       -0.06     14.05 o 
   4  13   9        0.00       -1.21     13.68 o 
   5  13   9        0.02       -1.84     15.44 o 
   6  13   9       28.53       21.42     18.63 o 
  -1  14   9       20.74       15.07     14.06 o 
 -20   0  10        0.39        4.04     12.75 o 
 -19   0  10       39.69       17.42     11.86 o 
 -18   0  10       19.05       16.06     24.34 o 
 -17   0  10        0.16        2.11     16.28 o 
 -16   0  10        4.67       -1.70     11.41 o 
 -15   0  10     1022.22     1039.66     54.38 o 
 -14   0  10      122.20      169.90     21.92 o 
 -13   0  10     1208.13     1474.40     76.19 o 
 -12   0  10        5.08       11.74     10.63 o 
 -11   0  10      474.87      353.28     39.41 o 
 -10   0  10      190.97      114.87     16.29 o 
  -9   0  10       63.88       75.40     13.33 o 
  -8   0  10      288.83      273.37     17.01 o 
  -7   0  10       63.79       84.02     11.55 o 
  -6   0  10        5.11       13.85      9.03 o 
  -5   0  10      641.31      672.87     28.29 o 
  -4   0  10      191.43      213.01     14.15 o 
  -3   0  10     3107.59     3331.70     90.34 o 
  -2   0  10        8.02        3.32      4.54 o 
  -1   0  10        2.08        1.58      7.87 o 
   0   0  10     1463.90     1491.13     46.27 o 
   1   0  10      403.66      389.89     18.47 o 
   2   0  10        0.07        2.00      5.58 o 
   3   0  10       23.56       24.66      5.17 o 
   4   0  10        1.52        1.55      3.68 o 
   5   0  10       28.45       31.93      4.91 o 
   6   0  10       12.33       14.55      7.01 o 
   7   0  10        2.86        4.06      6.30 o 
   8   0  10       20.65       21.35      7.95 o 
   9   0  10       84.00       73.70      9.75 o 
  10   0  10       50.75       42.13     11.38 o 
  11   0  10      679.15      655.52     34.89 o 
  12   0  10     1168.41     1097.77     77.56 o 
  13   0  10      458.43      417.59     24.56 o 
  14   0  10       74.78       84.41     12.31 o 
  15   0  10       16.73       16.18      8.15 o 
  16   0  10      149.50      154.05     11.91 o 
  17   0  10       59.74       35.29     10.79 o 
  18   0  10       37.87       25.98     22.70 o 
 -20   1  10        6.56        3.42      9.99 o 
 -19   1  10       17.08       11.24      9.41 o 
 -18   1  10       24.50       31.28     10.07 o 
 -17   1  10       88.04       89.00     11.15 o 
 -16   1  10        0.47        0.95      8.17 o 
 -15   1  10      659.26      634.80     27.75 o 
 -14   1  10      509.34      522.60     25.65 o 
 -13   1  10       68.18       68.45     12.13 o 
 -12   1  10      727.48      671.68     33.75 o 
 -11   1  10      848.36      835.74     33.29 o 
 -10   1  10       39.29       40.03      9.30 o 
  -9   1  10     1774.72     1703.93     45.14 o 
  -8   1  10     3654.23     3754.62    106.41 o 
  -7   1  10      413.02      459.31     16.34 o 
  -6   1  10     1596.07     1798.05     38.71 o 
  -5   1  10      506.76      518.48     15.56 o 
  -4   1  10      994.89     1102.42     22.15 o 
  -3   1  10     1479.82     1635.98     29.78 o 
  -2   1  10      773.98      816.44     17.03 o 
  -1   1  10      121.19      119.84      5.88 o 
   0   1  10      211.64      225.64      8.21 o 
   1   1  10     2996.87     3028.24     57.91 o 
   2   1  10      137.29      122.83      5.97 o 
   3   1  10       26.65       30.82      4.14 o 
   4   1  10       32.46       42.24      4.67 o 
   5   1  10       53.07       49.00      4.32 o 
   6   1  10       51.22       53.62      4.57 o 
   7   1  10      467.59      442.00     14.26 o 
   8   1  10      255.91      277.97     11.73 o 
   9   1  10        0.46        0.02      5.27 o 
  10   1  10        1.90        2.27      5.77 o 
  11   1  10      100.30       86.39      8.45 o 
  12   1  10      106.76       97.99     10.01 o 
  13   1  10       12.46        4.45      8.67 o 
  14   1  10      194.35      206.86     12.21 o 
  15   1  10        0.14        3.18      5.27 o 
  16   1  10       21.25       16.76      6.57 o 
  17   1  10       10.53        3.01      7.70 o 
  18   1  10       56.51       38.27     16.14 o 
 -20   2  10        4.31        5.31     16.57 o 
 -19   2  10      198.95      235.23     16.55 o 
 -18   2  10        0.50        0.56      6.10 o 
 -17   2  10       42.41       38.71      8.05 o 
 -16   2  10       37.06       28.42      8.67 o 
 -15   2  10        1.42        4.72      6.97 o 
 -14   2  10       42.92       56.89     10.90 o 
 -13   2  10       56.95       32.56     11.56 o 
 -12   2  10      190.27      165.52     15.54 o 
 -11   2  10       53.89       73.13     11.90 o 
 -10   2  10      172.31      201.31     11.27 o 
  -9   2  10       12.82       17.60      7.15 o 
  -8   2  10      733.95      716.08     20.45 o 
  -7   2  10      203.48      208.77     11.25 o 
  -6   2  10      466.17      401.59     12.37 o 
  -5   2  10       41.27       46.55      4.55 o 
  -4   2  10      134.38      142.06      6.09 o 
  -3   2  10       74.67       70.20      4.08 o 
  -2   2  10      294.10      287.20      7.95 o 
  -1   2  10      918.34      950.47     18.99 o 
   0   2  10       78.37       96.18      6.03 o 
   1   2  10     1131.29     1134.13     20.45 o 
   2   2  10      144.74      158.42      5.83 o 
   3   2  10       27.01       29.08      4.47 o 
   4   2  10       29.30       24.04      5.40 o 
   5   2  10     1379.84     1397.63     31.13 o 
   6   2  10       40.25       38.19      5.08 o 
   7   2  10      264.56      287.24     17.08 o 
   8   2  10       10.45        7.86      8.81 o 
   9   2  10       17.13       13.01      9.40 o 
  10   2  10      504.01      468.86     22.66 o 
  11   2  10       94.30      108.55     13.08 o 
  12   2  10      179.53      147.13     12.47 o 
  13   2  10       14.81       13.95      7.38 o 
  14   2  10      270.23      257.11     13.95 o 
  15   2  10      298.46      301.71     13.75 o 
  16   2  10        5.56        4.47      5.75 o 
  17   2  10       98.36      103.05     14.16 o 
 -20   3  10        0.70        1.79     10.50 o 
 -19   3  10       78.64      111.47     28.87 o 
 -18   3  10      133.85      133.21     15.89 o 
 -17   3  10        9.28       12.84      8.95 o 
 -16   3  10      453.33      486.49     19.83 o 
 -15   3  10        4.61       17.76     10.72 o 
 -14   3  10      201.90      232.42     19.01 o 
 -13   3  10      171.86      160.42     19.50 o 
 -12   3  10      552.47      568.01     22.54 o 
 -11   3  10       14.90       15.65      7.84 o 
 -10   3  10        0.19        2.00      5.75 o 
  -9   3  10        8.53        3.82      4.99 o 
  -8   3  10       30.06       27.09      5.23 o 
  -7   3  10      251.68      260.67      8.84 o 
  -6   3  10       83.73       89.74      5.59 o 
  -5   3  10       36.42       31.25      4.74 o 
  -4   3  10      435.96      439.69     10.57 o 
  -3   3  10       71.60       69.67      5.25 o 
  -2   3  10      116.97      118.62      6.59 o 
  -1   3  10        6.76        5.09      4.25 o 
   0   3  10      190.56      189.59      7.05 o 
   1   3  10      611.46      628.76     16.05 o 
   2   3  10      236.89      240.65      8.81 o 
   3   3  10     1821.17     1881.91     45.14 o 
   4   3  10        0.44        0.27      4.91 o 
   5   3  10       45.09       39.44      7.96 o 
   6   3  10      228.99      246.08     17.30 o 
   7   3  10      159.17      157.29     14.92 o 
   8   3  10      349.66      353.08     20.46 o 
   9   3  10      390.07      397.43     21.19 o 
  10   3  10      259.02      256.12     18.41 o 
  11   3  10       54.75       53.92     10.81 o 
  12   3  10     1175.92     1186.28     40.90 o 
  13   3  10      398.73      423.70     20.58 o 
  14   3  10      106.45      121.34     12.09 o 
  15   3  10        7.85        3.43      6.29 o 
  16   3  10        2.59        0.39      5.17 o 
  17   3  10       47.09       64.49     11.75 o 
 -19   4  10       18.85       40.52     18.44 o 
 -18   4  10      261.23      318.01     37.22 o 
 -17   4  10       10.65        5.00      7.37 o 
 -16   4  10      129.68      128.51     10.63 o 
 -15   4  10       93.51      104.56     10.77 o 
 -14   4  10       89.21       93.43     16.71 o 
 -13   4  10      190.21      175.62     23.84 o 
 -12   4  10        5.91        5.46      8.10 o 
 -11   4  10      183.44      165.61     15.31 o 
 -10   4  10      135.19      118.55     11.03 o 
  -9   4  10      128.64      116.21     12.12 o 
  -8   4  10       53.22       44.95      8.45 o 
  -7   4  10        9.66       23.02      7.37 o 
  -6   4  10       99.40       98.55      7.44 o 
  -5   4  10      189.88      191.85      7.46 o 
  -4   4  10      205.01      200.60      8.24 o 
  -3   4  10        8.41        5.66      3.87 o 
  -2   4  10     1186.67     1215.23     25.64 o 
  -1   4  10        0.54       -0.69      3.82 o 
   0   4  10      179.36      208.71      8.18 o 
   1   4  10      137.40      129.73      6.52 o 
   2   4  10      387.91      423.06     11.89 o 
   3   4  10     2438.66     2510.99     62.41 o 
   4   4  10      263.42      277.65     10.99 o 
   5   4  10      249.66      248.40     15.70 o 
   6   4  10      860.57      809.53     37.17 o 
   7   4  10       48.06       40.70     11.72 o 
   8   4  10      214.32      208.51     17.74 o 
   9   4  10       13.73       10.32      9.48 o 
  10   4  10      165.66      159.38     13.77 o 
  11   4  10      287.17      296.34     18.05 o 
  12   4  10        1.54        2.87      8.74 o 
  13   4  10       22.51       13.53      8.66 o 
  14   4  10       31.05       27.49      7.65 o 
  15   4  10        0.58       -0.54      5.69 o 
  16   4  10        1.99       -0.91      5.30 o 
  17   4  10        0.01       -0.63     14.81 o 
 -19   5  10       20.32       17.95     11.48 o 
 -18   5  10       75.12       79.69     15.92 o 
 -17   5  10       48.77       70.13     13.19 o 
 -16   5  10      147.45      146.44     12.50 o 
 -15   5  10      118.86      138.79     15.01 o 
 -14   5  10       34.43       20.14     10.77 o 
 -13   5  10      210.54      256.86     19.60 o 
 -12   5  10      256.88      237.59     18.31 o 
 -11   5  10      330.51      356.31     20.77 o 
 -10   5  10      268.48      294.41     20.02 o 
  -9   5  10        9.63        8.45     10.76 o 
  -8   5  10      386.53      335.88     18.74 o 
  -7   5  10        1.99        2.55      5.92 o 
  -6   5  10        0.86       -0.19      5.23 o 
  -5   5  10        7.35        6.50      7.25 o 
  -4   5  10        7.89        8.72      6.19 o 
  -3   5  10     1070.22     1061.42     32.42 o 
  -2   5  10        9.39       11.85      6.25 o 
  -1   5  10       53.01       53.22      6.47 o 
   0   5  10      127.29      117.92      6.90 o 
   1   5  10       49.31       51.93      5.54 o 
   2   5  10      199.54      185.77      8.16 o 
   3   5  10       14.14        5.10      4.86 o 
   4   5  10      111.45      101.15     12.41 o 
   5   5  10     1342.95     1279.33     44.92 o 
   6   5  10      481.50      455.45     20.89 o 
   7   5  10       10.39       12.31      9.36 o 
   8   5  10      263.30      247.63     18.92 o 
   9   5  10      111.14      116.97     14.44 o 
  10   5  10       30.42       28.02     11.33 o 
  11   5  10       21.57       17.94      9.88 o 
  12   5  10       14.51       11.93     10.61 o 
  13   5  10       33.50       28.02      9.51 o 
  14   5  10        6.23        3.63      5.93 o 
  15   5  10        0.07        2.59      6.21 o 
  16   5  10        0.81        0.25      5.58 o 
 -18   6  10       37.09       19.40     11.96 o 
 -17   6  10        9.51        7.33      7.36 o 
 -16   6  10        0.85        2.06      6.56 o 
 -15   6  10        2.19        2.30      8.34 o 
 -14   6  10       41.46       32.25      9.29 o 
 -13   6  10      202.36      219.40     19.22 o 
 -12   6  10       51.92       48.13     13.25 o 
 -11   6  10      399.65      356.99     24.11 o 
 -10   6  10       76.65       71.96     16.33 o 
  -9   6  10      110.06      117.73     15.55 o 
  -8   6  10        2.07        2.45      9.17 o 
  -7   6  10       11.96       10.52      7.69 o 
  -6   6  10        9.57       11.63      6.57 o 
  -5   6  10       19.40       26.35      6.27 o 
  -4   6  10      202.87      189.41     11.46 o 
  -3   6  10      342.69      319.81     14.48 o 
  -2   6  10      533.72      543.02     19.96 o 
  -1   6  10      846.56      864.22     31.96 o 
   0   6  10       31.50       40.32      9.91 o 
   1   6  10      257.13      256.31     18.47 o 
   2   6  10       95.42       91.63     11.62 o 
   3   6  10       18.18       28.91      9.99 o 
   4   6  10       32.18       31.22     11.30 o 
   5   6  10       86.94       82.75     13.00 o 
   6   6  10      129.51      123.27     16.62 o 
   7   6  10      861.05      844.23     31.87 o 
   8   6  10       14.88        9.13      8.76 o 
   9   6  10      205.63      180.14     19.49 o 
  10   6  10       64.70       67.47     13.29 o 
  11   6  10      113.01      109.18     15.03 o 
  12   6  10      162.60      177.18     14.70 o 
  13   6  10       20.70       26.52      9.52 o 
  14   6  10        7.28        4.35      6.92 o 
  15   6  10       11.23        4.31     11.44 o 
  16   6  10        0.05       -0.99      8.08 o 
 -17   7  10       15.66        9.22      6.77 o 
 -16   7  10       21.62       15.19      8.07 o 
 -15   7  10       81.12       99.41     11.93 o 
 -14   7  10       91.43      121.14     13.15 o 
 -13   7  10       49.97       45.39     10.85 o 
 -12   7  10       87.03       84.11     13.40 o 
 -11   7  10       12.57       31.28     11.90 o 
 -10   7  10       75.77       34.52     13.96 o 
  -9   7  10        2.97        0.57     11.34 o 
  -8   7  10        3.84        4.86      8.28 o 
  -7   7  10        1.74        7.17      8.69 o 
  -6   7  10        1.42        4.31      8.46 o 
  -5   7  10        6.65        6.97      6.20 o 
  -4   7  10       76.70       88.49      8.07 o 
  -3   7  10       58.94       61.15      8.05 o 
  -2   7  10       10.46        6.23      7.87 o 
  -1   7  10      128.51      114.09     11.13 o 
   0   7  10      221.27      212.34     17.28 o 
   1   7  10      709.08      732.30     30.45 o 
   2   7  10      181.59      164.87     14.20 o 
   3   7  10        0.86        1.04      9.23 o 
   4   7  10      371.18      389.23     33.36 o 
   5   7  10      114.35      144.88     23.13 o 
   6   7  10        2.91        5.88     15.13 o 
   7   7  10       92.97      104.30     19.39 o 
   8   7  10      357.74      373.44     32.84 o 
   9   7  10       12.61       11.62     16.31 o 
  10   7  10       25.92       38.65     18.81 o 
  11   7  10       29.60       30.48     14.30 o 
  12   7  10       29.11       33.89     13.10 o 
  13   7  10       33.55       19.56     15.14 o 
  14   7  10       12.62        5.70      7.69 o 
  15   7  10       27.82       21.58     11.59 o 
 -16   8  10        1.14        2.95      8.23 o 
 -15   8  10       20.45       17.70      7.78 o 
 -14   8  10        1.30        1.91      8.45 o 
 -13   8  10       15.36       11.22      8.63 o 
 -12   8  10        1.94        0.75      7.89 o 
 -11   8  10       27.90       28.05     11.27 o 
 -10   8  10       79.02      109.62     13.59 o 
  -9   8  10        0.45        2.67      8.11 o 
  -8   8  10       24.24       26.44      8.53 o 
  -7   8  10       66.41       78.07     10.00 o 
  -6   8  10      192.36      224.64     16.15 o 
  -5   8  10        0.17       -4.00      6.54 o 
  -4   8  10      284.56      266.89     18.27 o 
  -3   8  10      170.51      161.78     14.01 o 
  -2   8  10       39.67       27.09     10.15 o 
  -1   8  10      203.68      218.18     19.60 o 
   0   8  10      197.68      196.48     22.12 o 
   1   8  10     1635.90     1710.61     73.42 o 
   2   8  10       78.77       90.54     15.20 o 
   3   8  10       20.67       13.27     12.60 o 
   4   8  10       27.35       22.47     31.82 o 
   5   8  10      987.42     1032.10     61.17 o 
   6   8  10       72.61       77.26     17.05 o 
   7   8  10      207.86      201.03     21.70 o 
   8   8  10      507.53      571.41     40.25 o 
   9   8  10       55.48       38.67     14.21 o 
  10   8  10       18.02       18.21     12.49 o 
  11   8  10       64.97       63.06     19.74 o 
  12   8  10       20.12       13.12     12.56 o 
  13   8  10       64.04       61.15     10.69 o 
  14   8  10       15.78        8.56     10.37 o 
 -15   9  10        0.36        2.06      8.78 o 
 -14   9  10       17.08       17.48     15.08 o 
 -13   9  10       32.82       25.06     10.63 o 
 -12   9  10        0.33        2.34      7.73 o 
 -11   9  10       23.04       29.02      8.41 o 
 -10   9  10        7.57       12.77     13.53 o 
  -9   9  10       15.51       14.75     11.74 o 
  -8   9  10      110.26      105.00     14.35 o 
  -7   9  10       49.79       49.78     10.14 o 
  -6   9  10      176.79      193.37     22.78 o 
  -5   9  10      342.62      294.26     18.80 o 
  -4   9  10      178.54      163.88     15.28 o 
  -3   9  10      104.88      112.95     14.49 o 
  -2   9  10      164.21      113.74     13.09 o 
  -1   9  10      267.91      293.02     18.17 o 
   0   9  10       72.22       59.82     13.25 o 
   1   9  10       10.32       18.47     12.57 o 
   2   9  10       16.51       24.30     11.72 o 
   3   9  10       96.99      105.51     16.70 o 
   4   9  10       42.14       39.14     13.84 o 
   5   9  10        0.22       -4.71     12.61 o 
   6   9  10       31.30       35.64     16.98 o 
   7   9  10      279.26      299.06     29.87 o 
   8   9  10       29.00       12.80     18.10 o 
   9   9  10      132.70      123.75     22.22 o 
  10   9  10      178.14      209.57     21.95 o 
  11   9  10       22.19       14.77     10.73 o 
  12   9  10        2.89        0.56      8.38 o 
  13   9  10       30.67       24.22     12.98 o 
 -14  10  10       29.38       22.60     19.05 o 
 -13  10  10        5.73        5.59      8.81 o 
 -12  10  10       99.19       83.97     24.69 o 
 -11  10  10       87.08       95.20     16.22 o 
 -10  10  10       19.74       17.69      9.47 o 
  -9  10  10       11.29        5.26      7.04 o 
  -8  10  10        0.67       -1.06     10.17 o 
  -7  10  10      242.36      225.44     19.29 o 
  -6  10  10        5.18        8.91      7.82 o 
  -5  10  10        0.00        3.17      9.80 o 
  -4  10  10     1597.31     1685.73     77.28 o 
  -3  10  10      442.32      512.70     25.32 o 
  -2  10  10      452.76      436.85     33.43 o 
  -1  10  10      218.44      220.85     20.83 o 
   0  10  10      309.46      310.75     23.00 o 
   1  10  10      172.53      181.10     15.53 o 
   2  10  10      135.22      122.13     16.84 o 
   3  10  10        2.69        4.35      9.81 o 
   4  10  10      136.29      116.02     14.68 o 
   5  10  10       41.64       30.97     11.38 o 
   6  10  10       26.90       28.21     12.69 o 
   7  10  10        0.78        5.14      9.77 o 
   8  10  10        9.72        7.88     13.22 o 
   9  10  10      104.49      126.12     15.01 o 
  10  10  10      153.90      166.15     21.72 o 
  11  10  10       80.97      105.18     14.93 o 
 -12  11  10       27.00       24.59     15.04 o 
 -11  11  10        9.87       10.83     14.32 o 
 -10  11  10       54.38       31.70     16.92 o 
  -9  11  10       56.62       35.67      9.95 o 
  -8  11  10       98.91      109.31     41.18 o 
  -7  11  10      272.11      287.00     54.88 o 
  -6  11  10      445.34      434.30     31.91 o 
  -5  11  10      143.05      154.68     17.81 o 
  -4  11  10        9.97       10.85      8.96 o 
  -3  11  10       49.10       48.19     19.22 o 
  -2  11  10       23.85       25.02     13.07 o 
  -1  11  10       63.29       48.55     14.66 o 
   0  11  10      289.64      309.77     40.36 o 
   1  11  10      108.80      109.30     16.81 o 
   2  11  10       38.18       47.12      9.76 o 
   3  11  10       55.42       58.15     10.06 o 
   4  11  10       57.64       75.61     13.79 o 
   5  11  10       27.31       22.93     10.68 o 
   6  11  10       38.39       43.36     15.10 o 
   7  11  10        0.21       -0.01      9.26 o 
   8  11  10       18.17       10.93     13.62 o 
   9  11  10        2.28        6.89      9.97 o 
  10  11  10        6.25        1.13      8.42 o 
 -10  12  10       44.25       89.01     17.06 o 
  -9  12  10       31.75       24.13     13.53 o 
  -8  12  10       84.18      110.69     17.19 o 
  -7  12  10      133.42       98.51     60.18 o 
  -6  12  10      144.45      142.33     18.26 o 
  -5  12  10       25.75        3.95     10.91 o 
  -4  12  10        1.66        0.25     11.67 o 
  -3  12  10       48.75       22.24     15.93 o 
  -2  12  10        1.90       25.08    172.91 o 
  -1  12  10       27.82       14.86     32.46 o 
   0  12  10       77.10       69.82     25.93 o 
   1  12  10      108.20       86.60     37.20 o 
   2  12  10       95.91       88.71     23.96 o 
   3  12  10        0.01        1.03     16.23 o 
   4  12  10       27.45       17.61     14.27 o 
   5  12  10        0.06        0.63     15.30 o 
   6  12  10        2.26        3.36     14.02 o 
   7  12  10        6.31        6.93     16.90 o 
  -6  13  10       23.96        5.50     19.22 o 
  -5  13  10       96.00       58.45    244.06 o 
  -4  13  10       50.05       70.72     27.91 o 
  -3  13  10        0.59       -0.71     11.64 o 
  -2  13  10        8.96        5.41     13.18 o 
  -1  13  10        0.16      -24.67    155.54 o 
   0  13  10       53.97       30.06     16.69 o 
   1  13  10        7.21        6.60     14.60 o 
   2  13  10        4.09        1.25     13.90 o 
   3  13  10        0.34       -0.64     13.01 o 
   4  13  10       12.40       13.85     15.28 o 
 -20   1  11        3.64        1.15      8.68 o 
 -19   1  11       16.94        8.28      7.50 o 
 -18   1  11        3.02        1.80      7.54 o 
 -17   1  11       27.33       25.45     10.78 o 
 -16   1  11      182.41      188.42     13.87 o 
 -15   1  11      911.37      965.37     37.38 o 
 -14   1  11       21.70       25.20     10.01 o 
 -13   1  11      486.24      395.88     21.35 o 
 -12   1  11      720.78      826.01     37.75 o 
 -11   1  11     5839.56     5640.70    214.10 o 
 -10   1  11      106.24      199.22     14.40 o 
  -9   1  11      774.49      842.44     25.53 o 
  -8   1  11      392.63      405.31     16.28 o 
  -7   1  11      162.34      131.15     10.45 o 
  -6   1  11      117.08      112.08      8.68 o 
  -5   1  11        0.12       -0.86      4.98 o 
  -4   1  11     1059.73     1120.56     26.63 o 
  -3   1  11       92.50       97.96      5.88 o 
  -2   1  11       51.16       62.00      6.50 o 
  -1   1  11       46.84       53.46      6.09 o 
   0   1  11       29.24       32.05      7.02 o 
   1   1  11     1263.69     1307.58     29.32 o 
   2   1  11        5.72        4.52      4.42 o 
   3   1  11      182.12      184.77      9.27 o 
   4   1  11      147.65      143.83      8.81 o 
   5   1  11        3.87        4.74      4.91 o 
   6   1  11        8.48       14.90      5.42 o 
   7   1  11       19.23       19.97      5.43 o 
   8   1  11        4.57        5.55      6.21 o 
   9   1  11       70.02       58.62     10.09 o 
  10   1  11       60.80       70.63     10.09 o 
  11   1  11        5.36        4.16      7.03 o 
  12   1  11      309.94      325.19     20.32 o 
  13   1  11       57.31       57.47      9.11 o 
  14   1  11      103.28      107.47      9.74 o 
  15   1  11      475.55      482.94     21.70 o 
  16   1  11        0.02       -2.44      8.73 o 
  17   1  11       42.10       28.82     16.07 o 
 -19   2  11       85.10       83.05     11.97 o 
 -18   2  11       23.90       18.81      6.31 o 
 -17   2  11       91.71       89.22     10.07 o 
 -16   2  11        0.80       -0.71      7.97 o 
 -15   2  11      150.25      145.46     13.33 o 
 -14   2  11      171.72      134.66     12.43 o 
 -13   2  11       96.40      103.43     11.33 o 
 -12   2  11      677.59      634.41     32.70 o 
 -11   2  11       10.15        5.44      9.35 o 
 -10   2  11      555.41      582.55     20.78 o 
  -9   2  11     2868.46     2881.35     81.64 o 
  -8   2  11       32.19       30.32      6.62 o 
  -7   2  11      200.77      197.14     11.14 o 
  -6   2  11       57.16       74.37      7.49 o 
  -5   2  11       15.23       14.15      5.54 o 
  -4   2  11      292.29      293.48     11.93 o 
  -3   2  11       13.06       10.85      4.50 o 
  -2   2  11       97.64       83.31      6.24 o 
  -1   2  11       62.73       71.82      6.61 o 
   0   2  11      280.36      295.48     11.40 o 
   1   2  11      404.83      370.86     14.35 o 
   2   2  11      193.94      177.30      9.06 o 
   3   2  11      109.82      115.10      8.37 o 
   4   2  11        4.62        7.59      4.86 o 
   5   2  11      635.50      642.99     20.02 o 
   6   2  11      446.10      448.75     18.43 o 
   7   2  11      185.47      179.68     13.62 o 
   8   2  11       42.75       36.97      9.37 o 
   9   2  11       30.18       29.37      9.10 o 
  10   2  11       18.69       15.41      8.60 o 
  11   2  11       58.71       56.28      9.80 o 
  12   2  11       24.84       24.37      8.80 o 
  13   2  11        4.53        2.43     10.63 o 
  14   2  11       14.35       14.76      9.65 o 
  15   2  11      403.25      454.42     22.21 o 
  16   2  11        0.58        1.52      5.79 o 
  17   2  11       60.99       25.02     14.31 o 
 -19   3  11       29.98       24.37     10.90 o 
 -18   3  11        0.03        2.19      6.88 o 
 -17   3  11      151.44      152.30     12.51 o 
 -16   3  11       87.37       88.15      9.62 o 
 -15   3  11       35.33       48.90      9.54 o 
 -14   3  11       37.51       45.49     14.71 o 
 -13   3  11       19.21       20.21      8.54 o 
 -12   3  11        6.10        5.53      8.53 o 
 -11   3  11       15.10        6.09      6.23 o 
 -10   3  11      219.65      197.58     11.22 o 
  -9   3  11      474.47      510.53     20.18 o 
  -8   3  11       27.95       30.65      7.58 o 
  -7   3  11      394.31      344.32     15.19 o 
  -6   3  11       77.20       70.62      8.88 o 
  -5   3  11      282.92      271.80     15.32 o 
  -4   3  11       77.78       84.49      6.19 o 
  -3   3  11       22.32       14.18      4.62 o 
  -2   3  11      154.42      148.76      6.80 o 
  -1   3  11        9.49       11.63      4.46 o 
   0   3  11        0.00       -0.04      4.61 o 
   1   3  11      191.02      164.73      8.45 o 
   2   3  11      553.42      535.74     16.75 o 
   3   3  11      167.53      189.52     13.24 o 
   4   3  11       28.81       26.64      8.96 o 
   5   3  11      645.08      638.30     26.44 o 
   6   3  11       43.41       53.12     12.76 o 
   7   3  11      107.64      110.32     13.70 o 
   8   3  11        8.03       12.04     10.06 o 
   9   3  11      179.32      177.92     18.20 o 
  10   3  11      325.52      339.41     18.93 o 
  11   3  11        0.04        1.56      7.59 o 
  12   3  11       39.13       35.68     10.95 o 
  13   3  11        0.23        5.51      8.56 o 
  14   3  11       87.26       69.65     10.34 o 
  15   3  11        3.78        1.34      6.73 o 
  16   3  11       31.34       22.97      8.05 o 
 -19   4  11       54.36       43.28     14.13 o 
 -18   4  11        0.00        0.33      9.93 o 
 -17   4  11       21.77       20.12     11.66 o 
 -16   4  11       62.38       68.81     10.98 o 
 -15   4  11       32.01       24.33     11.34 o 
 -14   4  11       52.08       47.81     13.18 o 
 -13   4  11       75.64       68.17     17.79 o 
 -12   4  11      226.87      233.76     23.53 o 
 -11   4  11        0.43       -0.50      7.50 o 
 -10   4  11      338.94      301.42     17.26 o 
  -9   4  11        0.89        4.06      9.14 o 
  -8   4  11      424.13      400.69     18.97 o 
  -7   4  11      149.97      146.89     13.41 o 
  -6   4  11       37.58       43.05      6.88 o 
  -5   4  11      916.24      907.08     26.10 o 
  -4   4  11       61.20       67.56      7.02 o 
  -3   4  11        0.90        1.87      3.90 o 
  -2   4  11       73.75       65.03      5.07 o 
  -1   4  11      922.34      964.19     22.62 o 
   0   4  11       10.60        9.31      6.04 o 
   1   4  11      113.63      119.97      9.15 o 
   2   4  11       81.29       81.29      7.88 o 
   3   4  11     1010.61      949.06     30.34 o 
   4   4  11      114.17       95.78      9.59 o 
   5   4  11        1.06        0.14      7.80 o 
   6   4  11     1184.36     1168.81     42.72 o 
   7   4  11       40.13       41.23     10.79 o 
   8   4  11      211.40      217.65     19.96 o 
   9   4  11      185.22      188.58     17.72 o 
  10   4  11        0.05       -2.10      9.36 o 
  11   4  11       63.16       72.13     13.42 o 
  12   4  11        2.75        2.48      8.30 o 
  13   4  11        1.97        0.75      7.28 o 
  14   4  11       46.95       44.76      8.42 o 
  15   4  11       41.97       19.31      6.21 o 
  16   4  11       13.88        9.64      7.40 o 
 -18   5  11       33.89       20.58     12.49 o 
 -17   5  11       79.39       94.62     15.67 o 
 -16   5  11        0.33        2.02      8.86 o 
 -15   5  11        7.01        8.50     10.85 o 
 -14   5  11       31.54       36.48     16.24 o 
 -13   5  11       43.20       67.30     17.23 o 
 -12   5  11      170.58      192.38     20.71 o 
 -11   5  11       84.92       56.54     11.20 o 
 -10   5  11        0.84       -1.88      7.44 o 
  -9   5  11      345.32      320.04     16.79 o 
  -8   5  11      120.82      114.88     11.24 o 
  -7   5  11       15.75       16.09      7.24 o 
  -6   5  11      830.31      819.86     28.76 o 
  -5   5  11      373.87      347.27     18.14 o 
  -4   5  11      325.20      361.67     15.48 o 
  -3   5  11       56.52       56.75      9.09 o 
  -2   5  11       96.00      106.45      9.69 o 
  -1   5  11      138.02      130.45      9.57 o 
   0   5  11       16.30       21.17      6.33 o 
   1   5  11       32.55       33.15      9.49 o 
   2   5  11      940.79      910.89     29.04 o 
   3   5  11     2235.75     2212.57     70.82 o 
   4   5  11      157.26      152.71     14.71 o 
   5   5  11      115.96      105.36     13.28 o 
   6   5  11      612.79      591.55     30.13 o 
   7   5  11      417.10      410.27     23.46 o 
   8   5  11       16.65       16.57      9.00 o 
   9   5  11       13.81       16.44     12.17 o 
  10   5  11       17.53       17.88     10.62 o 
  11   5  11       19.50       22.82      8.69 o 
  12   5  11        2.41        9.18      7.06 o 
  13   5  11       47.03       34.95     10.60 o 
  14   5  11       13.25        7.62      6.95 o 
  15   5  11       79.46       70.22      8.15 o 
 -18   6  11       62.09       31.56     25.00 o 
 -17   6  11        6.74       15.62      8.81 o 
 -16   6  11       21.76        9.90      9.20 o 
 -15   6  11       48.67       59.58      9.73 o 
 -14   6  11        9.03        2.08      8.75 o 
 -13   6  11        2.02       -1.35      8.07 o 
 -12   6  11       55.75       94.72     13.88 o 
 -11   6  11        0.01       -0.06      8.86 o 
 -10   6  11       12.62        2.93      7.99 o 
  -9   6  11        0.70        0.76     10.16 o 
  -8   6  11       52.78       83.34     10.20 o 
  -7   6  11       21.39       12.04      7.97 o 
  -6   6  11      600.12      576.65     21.31 o 
  -5   6  11       70.73       74.54      9.60 o 
  -4   6  11       27.34       31.01      7.86 o 
  -3   6  11       27.76       35.04      7.20 o 
  -2   6  11       81.91       63.80      8.71 o 
  -1   6  11      191.68      204.32     17.20 o 
   0   6  11      160.81      152.15     14.47 o 
   1   6  11      966.24      966.36     33.45 o 
   2   6  11      196.05      166.27     16.14 o 
   3   6  11      583.79      556.02     26.19 o 
   4   6  11       28.77       30.25     10.87 o 
   5   6  11       62.99       61.84     11.35 o 
   6   6  11      248.78      240.41     19.53 o 
   7   6  11        0.19        3.70      8.91 o 
   8   6  11        7.63        6.19      8.29 o 
   9   6  11        2.81        2.24      8.72 o 
  10   6  11       82.05       81.11     13.99 o 
  11   6  11        0.27       -3.32      8.01 o 
  12   6  11        4.00        7.93      8.10 o 
  13   6  11        6.15        4.29      7.89 o 
  14   6  11        9.10        7.08      8.26 o 
  15   6  11       20.24       11.59     11.53 o 
 -17   7  11       26.96       21.47     11.90 o 
 -16   7  11       13.53        9.21      5.53 o 
 -15   7  11        0.01       -0.55      6.68 o 
 -14   7  11        0.01       -2.64      9.40 o 
 -13   7  11      163.54      168.20     13.92 o 
 -12   7  11       11.11        6.21      8.73 o 
 -11   7  11      189.29      180.05     15.53 o 
 -10   7  11       22.03       35.10      9.54 o 
  -9   7  11        0.00       -0.15      8.16 o 
  -8   7  11      156.28      150.44     11.32 o 
  -7   7  11       48.68       34.89      9.98 o 
  -6   7  11        0.24        0.22      7.97 o 
  -5   7  11        2.59        6.56      6.19 o 
  -4   7  11      890.10      890.29     26.63 o 
  -3   7  11      696.73      803.97     32.57 o 
  -2   7  11        0.07       -2.93      9.34 o 
  -1   7  11     2227.37     2249.75     72.43 o 
   0   7  11      257.28      257.29     14.59 o 
   1   7  11     1568.38     1669.81     59.36 o 
   2   7  11       56.90       57.29     11.48 o 
   3   7  11     1588.61     1655.79     60.67 o 
   4   7  11        0.23        2.22     13.87 o 
   5   7  11      666.60      706.05     36.93 o 
   6   7  11        0.02       -1.00     10.81 o 
   7   7  11       77.14       95.25     20.11 o 
   8   7  11      155.86      192.91     24.60 o 
   9   7  11        9.89        9.53     14.38 o 
  10   7  11        0.03        4.11     13.97 o 
  11   7  11        0.14        3.22      9.79 o 
  12   7  11       50.24       31.90     12.38 o 
  13   7  11       67.09       61.00     13.07 o 
  14   7  11       18.53       16.56     11.61 o 
 -16   8  11       24.89       12.62     13.04 o 
 -15   8  11       10.28        5.99      6.79 o 
 -14   8  11       15.60        7.37      9.22 o 
 -13   8  11       17.20       11.16      8.82 o 
 -12   8  11        0.39        4.82      9.00 o 
 -11   8  11        7.68        6.85      8.75 o 
 -10   8  11      224.40      192.64     12.49 o 
  -9   8  11       58.80       57.33      9.11 o 
  -8   8  11        1.24        3.10      7.94 o 
  -7   8  11       13.48       12.56     10.17 o 
  -6   8  11      170.64      208.53     20.83 o 
  -5   8  11      375.19      416.39     19.96 o 
  -4   8  11       44.88       48.03      9.94 o 
  -3   8  11      260.42      291.32     22.39 o 
  -2   8  11      806.99      856.48     39.45 o 
  -1   8  11      280.27      314.58     22.43 o 
   0   8  11      218.96      228.75     22.31 o 
   1   8  11        7.40        3.53     10.17 o 
   2   8  11        1.77        0.41     11.20 o 
   3   8  11        1.84       -0.46     11.40 o 
   4   8  11       92.90       95.11     20.16 o 
   5   8  11       13.17       19.92     14.43 o 
   6   8  11       21.76       28.98     14.21 o 
   7   8  11      138.04      158.63     18.49 o 
   8   8  11      154.30      156.27     18.74 o 
   9   8  11        0.50        0.50      9.55 o 
  10   8  11       32.02       27.30     11.96 o 
  11   8  11        0.39        4.57     13.64 o 
  12   8  11        1.89       -1.56      8.63 o 
  13   8  11       87.30       91.65     11.45 o 
 -14   9  11        9.58        3.75     19.50 o 
 -13   9  11        4.33        3.99      7.59 o 
 -12   9  11        0.07        2.03      9.12 o 
 -11   9  11        8.04        6.15     13.54 o 
 -10   9  11       29.16       27.97      9.84 o 
  -9   9  11        0.22        0.23      7.82 o 
  -8   9  11       37.84       45.29     10.95 o 
  -7   9  11      191.99      226.63     21.04 o 
  -6   9  11       35.98       38.13     15.16 o 
  -5   9  11      148.38      174.04     16.87 o 
  -4   9  11      262.25      282.61     18.31 o 
  -3   9  11        7.47       12.14      9.57 o 
  -2   9  11      551.33      542.37     22.19 o 
  -1   9  11      110.86      129.23     16.30 o 
   0   9  11       33.44       29.97     12.31 o 
   1   9  11      380.35      440.95     26.22 o 
   2   9  11      180.18      188.06     20.47 o 
   3   9  11       18.69       10.33     14.07 o 
   4   9  11      238.32      234.60     21.72 o 
   5   9  11       61.25       62.77     15.95 o 
   6   9  11       15.47       15.93     12.38 o 
   7   9  11        8.24        7.95     13.72 o 
   8   9  11       40.97       45.86     16.68 o 
   9   9  11       10.85       13.79     13.54 o 
  10   9  11      227.05      231.92     27.91 o 
  11   9  11       32.21       20.42     10.99 o 
  12   9  11        1.09        1.74      7.07 o 
 -13  10  11       12.16       13.51     12.79 o 
 -12  10  11       91.34      103.61     22.91 o 
 -11  10  11       43.27       34.19     19.07 o 
 -10  10  11      165.19      165.05     13.11 o 
  -9  10  11      183.01      147.35     16.33 o 
  -8  10  11        0.44       -1.79     10.51 o 
  -7  10  11        3.49        5.48      9.65 o 
  -6  10  11      172.74      174.10     17.46 o 
  -5  10  11      251.78      283.53     20.15 o 
  -4  10  11     1087.31     1093.56     48.80 o 
  -3  10  11       29.04       40.98     12.94 o 
  -2  10  11       99.51       91.50     17.03 o 
  -1  10  11       97.73      138.24     17.45 o 
   0  10  11        4.21        6.68      9.72 o 
   1  10  11        7.98        4.73      8.53 o 
   2  10  11       23.26       31.24     13.15 o 
   3  10  11       22.92       16.81     12.42 o 
   4  10  11      328.41      373.51     33.23 o 
   5  10  11        3.53       12.16     10.14 o 
   6  10  11       20.03       15.70     12.24 o 
   7  10  11      104.09       98.71     16.20 o 
   8  10  11       39.96       29.49     11.19 o 
   9  10  11       52.55       49.35     11.80 o 
  10  10  11      163.74      208.76     25.97 o 
 -11  11  11       38.04       23.38     13.83 o 
 -10  11  11       10.26       10.33     13.43 o 
  -9  11  11      109.57      109.43     25.34 o 
  -8  11  11      401.39      128.09    245.70 o 
  -7  11  11       25.04       18.64     26.29 o 
  -6  11  11       17.61       12.13     15.90 o 
  -5  11  11       63.11       50.59      9.41 o 
  -4  11  11       86.99       85.30     12.44 o 
  -3  11  11       17.49       13.14     14.02 o 
  -2  11  11        5.07        5.14     14.01 o 
  -1  11  11        3.51        7.01     10.97 o 
   0  11  11        0.37        4.25     12.38 o 
   1  11  11       32.14       27.23     13.07 o 
   2  11  11       90.36       88.44     17.16 o 
   3  11  11        4.58        1.86      7.50 o 
   4  11  11      131.34      141.38     19.10 o 
   5  11  11        0.03       -0.10     10.54 o 
   6  11  11       35.79       19.13      9.14 o 
   7  11  11       42.23       27.96     11.87 o 
   8  11  11        5.33        5.97     11.55 o 
  -8  12  11      124.02      132.89     31.20 o 
  -7  12  11       89.86        9.70     31.56 o 
  -6  12  11       22.75       21.06     93.51 o 
  -5  12  11       64.06       27.99     23.97 o 
  -4  12  11        3.30       -2.81     19.76 o 
  -3  12  11       21.10        9.51     13.66 o 
  -2  12  11       26.27       22.22     14.97 o 
  -1  12  11        0.66       -1.58     18.10 o 
   0  12  11        6.89        1.72     17.54 o 
   1  12  11       41.14       25.35     11.74 o 
   2  12  11       24.74       14.87     14.38 o 
   3  12  11        4.60        3.75     12.97 o 
   4  12  11        5.40        7.32     14.71 o 
   5  12  11        3.13        4.82     18.52 o 
   6  12  11        3.81        6.22     21.28 o 
  -4  13  11       21.53        6.80     69.01 o 
  -3  13  11        1.77       -5.21     18.72 o 
  -2  13  11       15.27       10.91     20.05 o 
  -1  13  11       19.18       17.03     13.88 o 
   0  13  11        4.90        6.64     13.28 o 
   1  13  11        7.21        8.34     14.02 o 
 -19   0  12       40.64       23.55      9.40 o 
 -18   0  12      100.90      101.06     17.79 o 
 -17   0  12      103.57       96.25     12.69 o 
 -16   0  12       33.27       18.94     14.08 o 
 -15   0  12      127.94      126.37     19.28 o 
 -14   0  12      427.09      385.97     29.51 o 
 -13   0  12     1346.89     1514.01     75.85 o 
 -12   0  12        3.56       -0.04     13.38 o 
 -11   0  12      881.62      930.29     52.48 o 
 -10   0  12      994.49     1270.48     57.12 o 
  -9   0  12     1022.62      745.28     33.78 o 
  -8   0  12     5734.91     5753.53    245.53 o 
  -7   0  12     1299.92     1447.71     53.07 o 
  -6   0  12     1033.10      980.19     40.21 o 
  -5   0  12       18.28        9.78      5.57 o 
  -4   0  12      469.63      492.19     29.49 o 
  -3   0  12      569.95      539.38     36.08 o 
  -2   0  12      277.50      284.18     18.33 o 
  -1   0  12        5.47        7.05     10.46 o 
   0   0  12       17.99       15.30     17.27 o 
   1   0  12       78.40       74.43     13.23 o 
   2   0  12      219.23      231.30     18.12 o 
   3   0  12       98.92       91.49     13.29 o 
   4   0  12      486.80      460.22     24.03 o 
   5   0  12        0.14        9.34      8.34 o 
   6   0  12      163.31      160.63     15.56 o 
   7   0  12        1.24       -0.56      8.57 o 
   8   0  12      615.74      569.26     27.54 o 
   9   0  12      195.59      204.51     30.59 o 
  10   0  12      597.29      608.17     50.55 o 
  11   0  12        0.59        3.68     13.31 o 
  12   0  12       43.81       57.77     16.86 o 
  13   0  12      450.49      393.16     38.19 o 
  14   0  12       19.47       22.95     22.21 o 
  15   0  12      235.87      282.65     28.40 o 
 -19   1  12        5.15        6.02      7.38 o 
 -18   1  12       40.47       33.56      7.73 o 
 -17   1  12       35.58       41.64      9.98 o 
 -16   1  12       21.95       27.22     11.57 o 
 -15   1  12      422.61      439.39     20.52 o 
 -14   1  12       37.21       44.94     10.64 o 
 -13   1  12      425.19      405.04     19.02 o 
 -12   1  12     1383.77     1345.93     44.04 o 
 -11   1  12        1.10       -2.71      7.07 o 
 -10   1  12      395.81      395.64     19.11 o 
  -9   1  12       57.75       67.54      8.80 o 
  -8   1  12      237.33      214.59     11.89 o 
  -7   1  12      226.71      217.64     12.49 o 
  -6   1  12     1351.81     1299.36     35.84 o 
  -5   1  12      265.94      255.43     17.20 o 
  -4   1  12       14.64       11.23      7.54 o 
  -3   1  12       18.18       13.79      6.98 o 
  -2   1  12       62.02       79.26      7.79 o 
  -1   1  12       42.60       43.73      7.41 o 
   0   1  12       16.60       13.06      8.35 o 
   1   1  12      152.49      150.18      9.63 o 
   2   1  12       10.61       13.92      4.92 o 
   3   1  12      128.33      132.50      9.49 o 
   4   1  12     1128.00     1115.09     39.74 o 
   5   1  12        6.92        7.40      7.41 o 
   6   1  12      254.41      239.88     14.71 o 
   7   1  12       26.19       25.19      7.93 o 
   8   1  12      156.19      153.25     14.97 o 
   9   1  12        3.38        1.86      7.07 o 
  10   1  12      153.38      141.50     11.33 o 
  11   1  12      340.74      306.39     23.88 o 
  12   1  12       19.52        9.28     10.71 o 
  13   1  12       50.99       40.52     12.01 o 
  14   1  12       41.99       27.95      9.93 o 
  15   1  12      226.68      224.79     21.95 o 
  16   1  12        5.81        3.56     14.16 o 
 -19   2  12      110.86      158.63     17.09 o 
 -18   2  12        0.17       -0.24     10.34 o 
 -17   2  12        8.17        9.70      6.34 o 
 -16   2  12        0.05       -0.05      8.35 o 
 -15   2  12        1.45        0.35      6.06 o 
 -14   2  12      326.49      349.97     17.07 o 
 -13   2  12      234.90      240.56     16.20 o 
 -12   2  12        0.11       -0.66      7.27 o 
 -11   2  12       67.42       63.47      8.18 o 
 -10   2  12      694.12      768.51     26.76 o 
  -9   2  12       27.28       13.14      8.37 o 
  -8   2  12      300.08      303.70     14.04 o 
  -7   2  12      107.41       85.91      8.94 o 
  -6   2  12      140.22      144.76     11.05 o 
  -5   2  12       82.66       88.18     14.20 o 
  -4   2  12       84.02       74.93      7.97 o 
  -3   2  12      424.78      436.12     17.44 o 
  -2   2  12       58.55       66.64      8.62 o 
  -1   2  12        6.83        7.73      6.64 o 
   0   2  12      313.17      304.00     18.21 o 
   1   2  12      100.14      116.46     12.03 o 
   2   2  12      354.53      327.10     17.19 o 
   3   2  12     1849.77     1938.77     61.12 o 
   4   2  12      200.03      186.37     14.80 o 
   5   2  12      387.08      373.11     19.19 o 
   6   2  12      540.12      541.91     23.92 o 
   7   2  12       50.51       45.13     12.96 o 
   8   2  12       20.64       18.19     11.04 o 
   9   2  12       14.80       15.62      9.21 o 
  10   2  12      274.86      281.71     16.04 o 
  11   2  12      191.11      174.46     14.07 o 
  12   2  12        5.90        4.92      7.85 o 
  13   2  12        9.55        8.90     12.93 o 
  14   2  12       73.03       82.57     11.67 o 
  15   2  12       88.70       94.96     12.28 o 
  16   2  12       24.46       13.20     13.55 o 
 -18   3  12        0.06        2.26     10.40 o 
 -17   3  12       30.15       28.20     12.51 o 
 -16   3  12        2.82        3.46      6.59 o 
 -15   3  12        0.00        2.08      6.61 o 
 -14   3  12        2.92        2.52     10.17 o 
 -13   3  12      279.41      289.08     19.52 o 
 -12   3  12       92.48       88.08     14.38 o 
 -11   3  12       28.31       36.21     10.55 o 
 -10   3  12      986.23      920.66     33.98 o 
  -9   3  12        0.02       -0.46      6.37 o 
  -8   3  12      109.64      101.17      9.49 o 
  -7   3  12      264.91      227.89     13.56 o 
  -6   3  12       22.52       16.11      9.67 o 
  -5   3  12      127.07      113.97     11.25 o 
  -4   3  12       17.12       16.93      9.14 o 
  -3   3  12       22.11       24.71      7.91 o 
  -2   3  12       37.24       35.60      7.86 o 
  -1   3  12      358.99      354.37     16.45 o 
   0   3  12      356.63      352.51     16.69 o 
   1   3  12        0.12       -2.18      6.71 o 
   2   3  12      831.21      776.26     26.09 o 
   3   3  12        5.74        7.00      5.69 o 
   4   3  12       94.61       88.93      9.61 o 
   5   3  12      517.34      500.13     20.03 o 
   6   3  12      465.73      448.72     21.99 o 
   7   3  12      248.68      248.22     16.62 o 
   8   3  12       44.84       41.17     10.15 o 
   9   3  12      608.60      649.96     27.87 o 
  10   3  12      259.02      253.07     17.14 o 
  11   3  12      473.20      488.33     24.44 o 
  12   3  12       16.73       15.85      8.88 o 
  13   3  12        0.28       -0.70      6.83 o 
  14   3  12       19.33       14.01      6.02 o 
  15   3  12       47.48       27.13      7.95 o 
 -18   4  12        2.84        0.22      8.91 o 
 -17   4  12       71.10       80.33     16.21 o 
 -16   4  12       65.21       62.30     12.02 o 
 -15   4  12      134.08      150.21     16.35 o 
 -14   4  12       16.61       12.06     10.64 o 
 -13   4  12       23.32       15.92     13.13 o 
 -12   4  12        5.11        2.50     10.00 o 
 -11   4  12      115.57      108.94     12.42 o 
 -10   4  12      410.74      405.14     21.47 o 
  -9   4  12       18.92       19.19      9.39 o 
  -8   4  12     1544.50     1507.16     52.37 o 
  -7   4  12       45.95       43.27     13.99 o 
  -6   4  12       57.24       62.68     13.28 o 
  -5   4  12     1214.81     1271.21     45.05 o 
  -4   4  12      302.21      321.82     20.32 o 
  -3   4  12        4.73        4.17      6.80 o 
  -2   4  12      121.93      129.08     10.22 o 
  -1   4  12      400.25      415.72     15.64 o 
   0   4  12      963.73      919.08     27.82 o 
   1   4  12      224.56      241.01     12.72 o 
   2   4  12      104.64       95.04     10.94 o 
   3   4  12      523.81      512.37     19.25 o 
   4   4  12     1811.00     1856.78     71.16 o 
   5   4  12       29.99       27.10      9.74 o 
   6   4  12      131.09      131.64     13.46 o 
   7   4  12       14.89       11.32      8.89 o 
   8   4  12       58.11       58.79     10.98 o 
   9   4  12       27.76       24.55     10.61 o 
  10   4  12       20.12       16.15      9.51 o 
  11   4  12        5.55        1.61      7.73 o 
  12   4  12       35.72       38.92     12.40 o 
  13   4  12       10.91        7.64      7.17 o 
  14   4  12       12.85       10.60      6.92 o 
  15   4  12        0.16       -0.66      4.57 o 
 -17   5  12        1.32        3.86      8.89 o 
 -16   5  12        0.04        0.26      7.99 o 
 -15   5  12        3.76        4.71      9.07 o 
 -14   5  12        7.77        3.14     11.59 o 
 -13   5  12       14.36       22.24     16.04 o 
 -12   5  12       33.38       40.25     16.14 o 
 -11   5  12       24.08       18.41     11.25 o 
 -10   5  12       18.34       20.21     11.64 o 
  -9   5  12      121.74      134.53     12.87 o 
  -8   5  12      456.19      450.80     34.56 o 
  -7   5  12       83.50      117.77     16.68 o 
  -6   5  12     1447.61     1456.62     66.45 o 
  -5   5  12      684.77      652.20     25.66 o 
  -4   5  12      139.49      127.18     14.29 o 
  -3   5  12       67.84       46.75      8.33 o 
  -2   5  12      121.96       99.17      9.61 o 
  -1   5  12        0.18        0.50      5.43 o 
   0   5  12      176.52      176.83     13.27 o 
   1   5  12       85.55       93.24     10.44 o 
   2   5  12        0.20       -1.15      7.23 o 
   3   5  12     1842.23     1929.69     66.30 o 
   4   5  12      535.50      516.18     28.88 o 
   5   5  12      182.76      179.61     13.95 o 
   6   5  12      234.42      211.18     16.79 o 
   7   5  12        0.62       -2.72      8.46 o 
   8   5  12        2.62        0.00      8.81 o 
   9   5  12        0.64        1.44      8.42 o 
  10   5  12        1.67       -0.13      8.67 o 
  11   5  12       13.27       14.49      8.53 o 
  12   5  12       33.76       31.88      9.25 o 
  13   5  12        8.68        5.41      6.00 o 
  14   5  12       39.12       19.34      8.22 o 
  15   5  12       94.94      114.33     13.20 o 
 -17   6  12        1.25       -2.37      8.74 o 
 -16   6  12        2.84        1.10      7.87 o 
 -15   6  12       35.25       27.20     10.21 o 
 -14   6  12        3.27        5.32      9.80 o 
 -13   6  12       81.68      103.76     15.74 o 
 -12   6  12       59.30       55.93     13.55 o 
 -11   6  12      506.62      487.30     25.43 o 
 -10   6  12       27.73       43.78      8.45 o 
  -9   6  12        1.15       -1.91      6.37 o 
  -8   6  12      120.28      108.31     12.99 o 
  -7   6  12       20.73       20.36      9.89 o 
  -6   6  12      209.72      187.89     13.62 o 
  -5   6  12       79.52       88.15     10.18 o 
  -4   6  12     1221.63     1243.02     39.09 o 
  -3   6  12      166.89      163.92     11.56 o 
  -2   6  12      664.55      685.05     29.03 o 
  -1   6  12      994.87     1081.46     45.29 o 
   0   6  12      457.18      524.99     29.76 o 
   1   6  12      680.02      678.74     30.22 o 
   2   6  12        8.99        5.95      8.69 o 
   3   6  12       27.24       28.52     10.99 o 
   4   6  12        9.28        8.66      9.28 o 
   5   6  12        0.24       -0.27      7.85 o 
   6   6  12        9.94       13.55      8.95 o 
   7   6  12        9.59        7.18      8.94 o 
   8   6  12        0.02       -1.04      8.19 o 
   9   6  12        6.30        1.42      6.75 o 
  10   6  12        1.32        0.17      5.69 o 
  11   6  12        9.51       10.12      7.73 o 
  12   6  12       23.49       24.96     12.47 o 
  13   6  12      114.79      117.60     13.29 o 
  14   6  12        2.38        3.06      9.13 o 
 -16   7  12       28.14       20.11     10.40 o 
 -15   7  12       21.52       15.55      8.90 o 
 -14   7  12       23.11        8.82      7.60 o 
 -13   7  12       17.89       13.87      7.30 o 
 -12   7  12       28.34       20.68      8.39 o 
 -11   7  12       36.60       62.36     10.18 o 
 -10   7  12       27.85       23.43      8.16 o 
  -9   7  12      147.76      127.35     18.79 o 
  -8   7  12       11.83       30.89     12.32 o 
  -7   7  12        0.47        1.00      7.33 o 
  -6   7  12       35.11       27.68      8.55 o 
  -5   7  12      836.19      868.98     29.68 o 
  -4   7  12       70.99       96.37      8.55 o 
  -3   7  12        1.23        4.13      8.20 o 
  -2   7  12      109.81      104.64     12.07 o 
  -1   7  12      657.58      609.65     26.01 o 
   0   7  12       15.40       18.82      9.23 o 
   1   7  12      167.87      198.25     16.61 o 
   2   7  12      149.18      159.54     15.93 o 
   3   7  12      478.00      495.66     23.43 o 
   4   7  12      434.07      426.97     32.89 o 
   5   7  12       60.38       67.43     19.42 o 
   6   7  12      170.53      174.86     24.91 o 
   7   7  12      137.71      132.93     19.53 o 
   8   7  12        4.62        3.99     10.40 o 
   9   7  12        4.12        3.66     10.08 o 
  10   7  12       17.38       18.78     13.18 o 
  11   7  12       18.31       10.37      9.94 o 
  12   7  12        0.04       -1.40      9.63 o 
  13   7  12        0.10       -1.51     11.48 o 
 -15   8  12       26.54        6.41     13.30 o 
 -14   8  12       19.52       11.45      6.53 o 
 -13   8  12       24.64       13.94      6.98 o 
 -12   8  12       24.26       11.87      6.75 o 
 -11   8  12        0.12       -0.12      6.29 o 
 -10   8  12        4.48        1.83      7.32 o 
  -9   8  12        1.41        3.39      8.51 o 
  -8   8  12       81.29       84.60     14.51 o 
  -7   8  12      173.34      193.01     17.51 o 
  -6   8  12       18.83       20.13      9.47 o 
  -5   8  12      136.77      151.95     15.11 o 
  -4   8  12      329.76      286.39     14.93 o 
  -3   8  12        1.26       -0.33      6.36 o 
  -2   8  12       21.93       15.20     10.54 o 
  -1   8  12      189.87      160.07     24.29 o 
   0   8  12       27.27       34.57     16.67 o 
   1   8  12        2.52       11.31     13.14 o 
   2   8  12       38.25       41.09     12.92 o 
   3   8  12      156.66      162.39     17.99 o 
   4   8  12        1.77        3.79     10.88 o 
   5   8  12      108.05      124.28     24.33 o 
   6   8  12       22.50       19.57     13.31 o 
   7   8  12       48.02       55.62     15.26 o 
   8   8  12        1.51       -1.91     11.25 o 
   9   8  12        3.52        2.03     13.25 o 
  10   8  12       37.72       38.81     16.84 o 
  11   8  12        0.07        0.69     11.51 o 
  12   8  12        6.87        5.38      9.80 o 
 -14   9  12        7.11        2.02     14.63 o 
 -13   9  12       10.90        8.29     16.67 o 
 -12   9  12      101.68      118.47      9.29 o 
 -11   9  12       13.81       12.26      6.45 o 
 -10   9  12       70.34       75.72     10.99 o 
  -9   9  12       39.08       38.28      9.43 o 
  -8   9  12        7.24       10.89      8.62 o 
  -7   9  12       14.15       18.68     20.84 o 
  -6   9  12       16.17       21.96     13.15 o 
  -5   9  12       44.14       61.15     16.21 o 
  -4   9  12       29.42       31.76      9.47 o 
  -3   9  12      245.92      255.41     17.17 o 
  -2   9  12        0.04       -3.88      8.13 o 
  -1   9  12      175.75      165.19     15.73 o 
   0   9  12      428.45      502.38     28.91 o 
   1   9  12        1.55        0.73     10.38 o 
   2   9  12       56.19       85.61     18.01 o 
   3   9  12        7.55       11.42     12.37 o 
   4   9  12       17.28       12.60     14.78 o 
   5   9  12        0.94       -2.33     11.59 o 
   6   9  12       54.24       59.27     14.75 o 
   7   9  12       19.67       21.01     12.50 o 
   8   9  12        2.52        4.18     10.97 o 
   9   9  12        2.86        4.13     10.08 o 
  10   9  12        9.09        9.21      9.74 o 
  11   9  12       21.69       17.96      9.48 o 
 -12  10  12       13.82        2.18     10.59 o 
 -11  10  12       23.48       18.34     14.93 o 
 -10  10  12        2.38        1.90     11.92 o 
  -9  10  12       13.02        7.28      9.50 o 
  -8  10  12        0.93       -1.94     10.59 o 
  -7  10  12       25.10       15.36     11.99 o 
  -6  10  12       20.05       15.73     10.04 o 
  -5  10  12       63.39       63.43     12.26 o 
  -4  10  12      154.75      132.59     14.73 o 
  -3  10  12        6.16        0.07      8.96 o 
  -2  10  12       30.55       29.24     12.22 o 
  -1  10  12       37.19       33.18     12.27 o 
   0  10  12        0.99       -0.92      8.42 o 
   1  10  12      123.77      133.11     15.07 o 
   2  10  12       54.02       70.56     15.90 o 
   3  10  12      186.34      185.58     16.92 o 
   4  10  12        5.24        5.72     11.39 o 
   5  10  12       36.00       38.24     12.83 o 
   6  10  12       21.55       16.11     15.91 o 
   7  10  12        2.29        3.26     12.27 o 
   8  10  12        4.48        0.89      9.86 o 
   9  10  12       35.70       49.40     12.68 o 
 -10  11  12       10.08        1.16     10.00 o 
  -9  11  12        0.09        2.92     11.15 o 
  -8  11  12        4.94        2.23     13.68 o 
  -7  11  12        4.30        4.95     14.11 o 
  -6  11  12       74.16       36.54     22.50 o 
  -5  11  12       12.45        5.59     11.67 o 
  -4  11  12      121.69      108.40     16.12 o 
  -3  11  12        9.43        3.87      9.96 o 
  -2  11  12        6.95        2.70     15.86 o 
  -1  11  12        1.47        0.10      9.11 o 
   0  11  12       27.41       25.16     12.55 o 
   1  11  12       24.52        6.85      9.87 o 
   2  11  12        2.81        4.13     10.47 o 
   3  11  12       23.34       14.04     12.26 o 
   4  11  12       37.57       27.69     13.52 o 
   5  11  12       91.56      106.43     15.67 o 
   6  11  12       38.45       36.73     14.99 o 
   7  11  12       10.91        9.56     13.62 o 
  -6  12  12       43.62        2.53     17.04 o 
  -5  12  12       43.24       27.46     78.93 o 
  -4  12  12       16.35       12.76     18.72 o 
  -3  12  12        5.47       -0.22     17.25 o 
  -2  12  12       23.44        6.43     11.91 o 
  -1  12  12       24.12       14.32     13.23 o 
   0  12  12       11.93        8.56     13.51 o 
   1  12  12        5.07        3.81     16.65 o 
   2  12  12        0.88       -0.29     15.74 o 
   3  12  12       29.15       21.54     18.49 o 
   4  12  12        0.76       -2.79     33.93 o 
 -18   1  13       13.88        6.29      7.74 o 
 -17   1  13       30.39       25.23      7.58 o 
 -16   1  13        9.32       10.58      8.97 o 
 -15   1  13        0.50        0.74      7.03 o 
 -14   1  13      114.86      113.09     11.05 o 
 -13   1  13       73.06       73.71     10.20 o 
 -12   1  13        0.26        0.49      6.13 o 
 -11   1  13        0.01        0.39      6.82 o 
 -10   1  13       39.58       19.08      8.31 o 
  -9   1  13        0.02       12.29      6.65 o 
  -8   1  13      691.97      747.91     22.88 o 
  -7   1  13      165.71      103.89      9.70 o 
  -6   1  13      185.25      223.98     12.73 o 
  -5   1  13      167.15      175.69     13.93 o 
  -4   1  13      123.93      123.77     15.47 o 
  -3   1  13      158.91      159.59     11.23 o 
  -2   1  13      136.01      126.34      9.60 o 
  -1   1  13        0.04       -0.87      5.92 o 
   0   1  13        5.98       10.99      8.71 o 
   1   1  13      183.61      193.03     14.95 o 
   2   1  13      103.72      113.53     12.56 o 
   3   1  13      106.61      103.31     11.73 o 
   4   1  13      383.48      356.26     17.55 o 
   5   1  13      111.63      106.61     10.53 o 
   6   1  13      728.88      728.91     24.63 o 
   7   1  13      619.30      612.45     27.07 o 
   8   1  13      466.84      503.94     23.17 o 
   9   1  13      202.85      208.79     14.00 o 
  10   1  13     1139.53     1150.31     47.18 o 
  11   1  13       36.31       37.36     11.61 o 
  12   1  13      120.00      125.17     13.69 o 
  13   1  13        3.78        4.31      7.65 o 
  14   1  13        3.77        1.55      5.98 o 
  15   1  13       82.49       94.63     15.46 o 
 -18   2  13       45.58       32.92     12.76 o 
 -17   2  13       16.68        6.35      4.82 o 
 -16   2  13        3.33       -0.74      5.43 o 
 -15   2  13       44.08       48.37      8.23 o 
 -14   2  13       62.86       64.31     10.91 o 
 -13   2  13      234.02      247.53     13.05 o 
 -12   2  13      507.82      527.80     19.29 o 
 -11   2  13      342.43      324.95     13.88 o 
 -10   2  13        1.41        2.03      5.39 o 
  -9   2  13      139.53      157.59     11.61 o 
  -8   2  13      387.78      385.25     16.70 o 
  -7   2  13      320.40      339.65     21.23 o 
  -6   2  13       67.81       87.25     12.21 o 
  -5   2  13       96.38      113.62     14.24 o 
  -4   2  13       55.47       72.38     13.12 o 
  -3   2  13        6.82        8.79      9.11 o 
  -2   2  13        0.16        1.79      6.91 o 
  -1   2  13      138.00      143.41     11.26 o 
   0   2  13        1.41        0.51      7.17 o 
   1   2  13       69.36       69.26     11.56 o 
   2   2  13      432.94      412.47     20.28 o 
   3   2  13      639.42      632.47     26.77 o 
   4   2  13       31.40       24.58      8.80 o 
   5   2  13       84.03       79.10     13.13 o 
   6   2  13     1195.66     1230.04     47.30 o 
   7   2  13       73.67       97.46     13.12 o 
   8   2  13      392.90      431.47     22.18 o 
   9   2  13        9.41        7.91     10.09 o 
  10   2  13       70.08       81.67     11.41 o 
  11   2  13      187.16      184.57     12.25 o 
  12   2  13       33.03       34.75      8.10 o 
  13   2  13       42.72       30.30     10.85 o 
  14   2  13       46.18       23.49      9.16 o 
  15   2  13      107.22      128.22     12.73 o 
 -18   3  13        0.95        4.03     14.47 o 
 -17   3  13       13.01       13.98     16.67 o 
 -16   3  13        0.06        1.72      9.62 o 
 -15   3  13       21.62       21.12     10.26 o 
 -14   3  13       81.80       95.45     15.34 o 
 -13   3  13       24.29       21.06      9.59 o 
 -12   3  13       21.90       21.79      9.85 o 
 -11   3  13       39.81       42.28      9.69 o 
 -10   3  13       67.33       54.56      8.39 o 
  -9   3  13       40.41       32.55      7.35 o 
  -8   3  13      241.00      228.41     16.14 o 
  -7   3  13      185.31      207.21     15.84 o 
  -6   3  13        1.88        0.25      7.35 o 
  -5   3  13       71.23       65.20     10.42 o 
  -4   3  13        2.64        2.52      8.90 o 
  -3   3  13       17.93       17.16      9.55 o 
  -2   3  13        4.08        4.20      7.16 o 
  -1   3  13        0.86        1.39      7.13 o 
   0   3  13      137.73      132.32     12.49 o 
   1   3  13      160.44      164.83     12.51 o 
   2   3  13        4.64        2.51      7.87 o 
   3   3  13       18.43       13.79      8.42 o 
   4   3  13      233.39      246.56     16.14 o 
   5   3  13        2.33       -1.15     11.79 o 
   6   3  13     1838.56     1942.73     73.25 o 
   7   3  13      482.38      498.24     22.68 o 
   8   3  13        4.86        6.34      7.59 o 
   9   3  13       56.34       53.91      9.71 o 
  10   3  13       22.88       20.51      8.39 o 
  11   3  13       13.45       12.65      7.92 o 
  12   3  13        0.03       -1.09      6.33 o 
  13   3  13      167.22      171.14     15.91 o 
  14   3  13      151.08      162.56     13.78 o 
 -17   4  13       10.21       10.51     12.50 o 
 -16   4  13       67.24       97.78     14.02 o 
 -15   4  13        8.08        4.45      9.36 o 
 -14   4  13        1.60        1.13      8.78 o 
 -13   4  13        5.39        6.07     10.67 o 
 -12   4  13      189.11      190.86     15.10 o 
 -11   4  13        4.26        1.42      7.24 o 
 -10   4  13       20.37       16.63      8.46 o 
  -9   4  13       38.17       43.81     13.62 o 
  -8   4  13      353.92      390.63     20.54 o 
  -7   4  13      282.56      274.29     22.24 o 
  -6   4  13        7.52        4.18     10.64 o 
  -5   4  13      111.07      130.24     14.35 o 
  -4   4  13       17.06       20.27     10.69 o 
  -3   4  13       39.40       36.30     10.28 o 
  -2   4  13        5.88        3.86      6.04 o 
  -1   4  13      183.45      163.99     11.15 o 
   0   4  13      528.98      518.82     21.81 o 
   1   4  13      316.42      322.75     15.14 o 
   2   4  13        5.44       12.52      8.80 o 
   3   4  13      143.48      146.11     13.34 o 
   4   4  13     1342.80     1359.29     46.58 o 
   5   4  13        0.01       -1.38      7.60 o 
   6   4  13      118.17      126.58     13.09 o 
   7   4  13      150.90      149.83     13.27 o 
   8   4  13        4.90        9.78      8.29 o 
   9   4  13       47.61       36.54     10.78 o 
  10   4  13       18.40       14.39      8.43 o 
  11   4  13       24.10       31.66      8.65 o 
  12   4  13        1.52        2.26      6.76 o 
  13   4  13       76.36       91.71      9.49 o 
  14   4  13        1.35        2.06      5.88 o 
 -17   5  13        0.28        1.30      9.05 o 
 -16   5  13        0.59        2.45      8.43 o 
 -15   5  13        0.68       -1.40      8.74 o 
 -14   5  13        1.13       -2.77      9.31 o 
 -13   5  13       23.23       29.67     12.19 o 
 -12   5  13        3.10        4.93     11.11 o 
 -11   5  13       82.58      100.10     29.98 o 
 -10   5  13       55.49       75.29     11.10 o 
  -9   5  13       18.47       27.37     10.43 o 
  -8   5  13        9.64       11.78     10.86 o 
  -7   5  13      248.14      270.06     18.95 o 
  -6   5  13       59.42       57.35     15.68 o 
  -5   5  13       29.33       30.43     12.21 o 
  -4   5  13      278.00      271.09     20.77 o 
  -3   5  13       77.12       78.93     10.15 o 
  -2   5  13       91.40       84.37     14.10 o 
  -1   5  13      132.52      125.01     11.97 o 
   0   5  13      487.75      474.47     19.78 o 
   1   5  13       30.09       23.64      7.76 o 
   2   5  13       43.83       45.89      8.42 o 
   3   5  13      424.31      393.22     22.60 o 
   4   5  13       97.02       78.86     13.57 o 
   5   5  13      389.77      410.77     23.63 o 
   6   5  13        0.05        1.50      7.09 o 
   7   5  13       26.46       31.54      8.94 o 
   8   5  13        0.33        0.00      8.23 o 
   9   5  13        1.47        1.59      6.68 o 
  10   5  13       34.44       36.10      9.41 o 
  11   5  13        0.15        1.24      5.95 o 
  12   5  13       19.14       12.32      6.44 o 
  13   5  13        5.65        4.46      7.52 o 
 -16   6  13       16.33       12.95      8.77 o 
 -15   6  13        0.28        0.02      8.07 o 
 -14   6  13        2.22       -0.42      9.20 o 
 -13   6  13        4.71        1.79      9.26 o 
 -12   6  13       42.79       36.24     10.68 o 
 -11   6  13        8.96        5.42      8.99 o 
 -10   6  13       10.15       -0.04      9.75 o 
  -9   6  13      159.23      145.52     19.77 o 
  -8   6  13       12.76       19.15      9.28 o 
  -7   6  13       30.21       16.94     13.24 o 
  -6   6  13        6.90        2.57      8.77 o 
  -5   6  13      352.64      294.87     17.15 o 
  -4   6  13      276.36      278.37     15.20 o 
  -3   6  13        8.15        6.32      7.08 o 
  -2   6  13       19.75       19.86      9.49 o 
  -1   6  13       21.99       22.55     12.61 o 
   0   6  13      199.72      212.13     17.02 o 
   1   6  13       15.04       17.58      7.46 o 
   2   6  13      111.23      120.88     16.91 o 
   3   6  13      152.64      156.53     14.32 o 
   4   6  13       11.63       17.44     11.03 o 
   5   6  13      399.66      431.39     23.55 o 
   6   6  13        1.94        2.48      8.68 o 
   7   6  13       77.31       62.45     11.11 o 
   8   6  13       14.22        8.61      8.31 o 
   9   6  13        0.08        1.64      6.27 o 
  10   6  13       31.19       22.80      8.19 o 
  11   6  13        0.20        0.03      9.00 o 
  12   6  13       25.58       24.69      9.77 o 
  13   6  13        0.39       -3.28     10.36 o 
 -15   7  13        2.89        1.64      6.12 o 
 -14   7  13       59.42       89.47     10.77 o 
 -13   7  13        0.13        1.01      7.69 o 
 -12   7  13        5.25        1.88      8.61 o 
 -11   7  13       25.30       39.08     13.85 o 
 -10   7  13        4.06        3.00     11.42 o 
  -9   7  13        0.33        1.45      8.09 o 
  -8   7  13      287.62      292.57     20.29 o 
  -7   7  13        0.12       -0.81      7.64 o 
  -6   7  13       57.73       58.07     10.39 o 
  -5   7  13      118.58      129.22     10.46 o 
  -4   7  13      657.60      634.98     27.23 o 
  -3   7  13      337.11      315.62     14.64 o 
  -2   7  13      348.03      412.59     26.88 o 
  -1   7  13       23.33       32.12     10.77 o 
   0   7  13      228.76      246.09     29.04 o 
   1   7  13      182.51      153.06     15.92 o 
   2   7  13       26.09       33.02     10.72 o 
   3   7  13      404.83      424.92     23.76 o 
   4   7  13      288.57      262.29     43.00 o 
   5   7  13       22.50       30.19     13.74 o 
   6   7  13      233.26      260.48     27.02 o 
   7   7  13        0.30        3.94     12.99 o 
   8   7  13        0.86        3.29     10.97 o 
   9   7  13        6.38        6.16     11.52 o 
  10   7  13       18.13       15.68     11.79 o 
  11   7  13        7.88        4.56     12.09 o 
  12   7  13       15.72       18.44     10.62 o 
 -14   8  13       16.44        9.71      9.89 o 
 -13   8  13       15.11       10.64      9.71 o 
 -12   8  13       22.76       10.04      5.74 o 
 -11   8  13       34.30       17.50      9.95 o 
 -10   8  13       13.19       10.97      9.72 o 
  -9   8  13       35.44       29.47      7.98 o 
  -8   8  13       21.06       12.33      7.24 o 
  -7   8  13       78.03       77.63     15.40 o 
  -6   8  13      195.48      166.99     15.77 o 
  -5   8  13       79.25       53.40     11.21 o 
  -4   8  13      207.38      190.13     14.60 o 
  -3   8  13       97.58       98.21     10.35 o 
  -2   8  13      100.32       85.42     11.21 o 
  -1   8  13      372.25      340.65     23.87 o 
   0   8  13       82.07       47.70     17.45 o 
   1   8  13        9.32       14.55     12.58 o 
   2   8  13      172.97      142.51     18.86 o 
   3   8  13      187.56      188.69     19.63 o 
   4   8  13      119.81      127.22     18.48 o 
   5   8  13        7.38        7.97     13.19 o 
   6   8  13       40.43       38.06     14.24 o 
   7   8  13        6.98       14.55     11.37 o 
   8   8  13       34.42       29.22     13.72 o 
   9   8  13       16.60       12.66     12.19 o 
  10   8  13        1.31        1.86     11.32 o 
  11   8  13        0.53        2.52      7.95 o 
 -12   9  13        0.02       -2.29     11.06 o 
 -11   9  13        9.14        6.38      7.11 o 
 -10   9  13        2.00        0.66      6.37 o 
  -9   9  13        8.39        5.73      9.55 o 
  -8   9  13       12.00        6.16      9.77 o 
  -7   9  13       13.73        9.86     13.57 o 
  -6   9  13       38.20       43.31     11.91 o 
  -5   9  13       82.43       86.90     14.86 o 
  -4   9  13        1.63        3.60      9.11 o 
  -3   9  13       21.60       29.95      7.20 o 
  -2   9  13       63.74       57.81     11.07 o 
  -1   9  13      450.37      498.10     25.12 o 
   0   9  13       73.54       82.44     13.03 o 
   1   9  13       61.61       63.69     16.04 o 
   2   9  13      213.97      246.34     20.32 o 
   3   9  13      270.34      291.78     34.94 o 
   4   9  13      143.19      154.52     22.05 o 
   5   9  13       20.59       20.28     27.47 o 
   6   9  13      176.16      191.53     21.11 o 
   7   9  13       23.84       21.09     11.33 o 
   8   9  13       11.25        3.91      9.59 o 
   9   9  13       15.94       13.01      9.83 o 
 -11  10  13       34.10       31.49     35.58 o 
 -10  10  13       24.61       15.09     11.07 o 
  -9  10  13       40.10       42.36     12.08 o 
  -8  10  13        3.80        2.98      8.50 o 
  -7  10  13       59.96       73.49     15.00 o 
  -6  10  13       21.66       19.17     11.68 o 
  -5  10  13       14.49        5.45      8.28 o 
  -4  10  13        1.23        0.05      7.49 o 
  -3  10  13        8.00       -1.08     11.55 o 
  -2  10  13       21.76        7.22     11.41 o 
  -1  10  13       34.44       31.35     12.36 o 
   0  10  13       34.55       22.92      9.31 o 
   1  10  13      344.02      380.79     21.77 o 
   2  10  13        5.10        1.66      8.45 o 
   3  10  13        0.21        3.06      9.48 o 
   4  10  13      247.34      264.45     23.99 o 
   5  10  13       70.16       76.52     15.71 o 
   6  10  13        7.75        4.77      9.99 o 
   7  10  13       80.60       92.42     12.68 o 
  -8  11  13      103.92       97.35     20.12 o 
  -7  11  13       21.52       10.08     16.54 o 
  -6  11  13       40.41        3.67     14.85 o 
  -5  11  13      127.16       79.45     83.88 o 
  -4  11  13        2.53        3.10     14.98 o 
  -3  11  13      106.20      100.52     22.61 o 
  -2  11  13        0.07        1.75     10.99 o 
  -1  11  13        0.14        0.17     11.57 o 
   0  11  13       10.70        4.72      7.76 o 
   1  11  13       85.65       92.02     12.47 o 
   2  11  13        7.19        7.40      9.00 o 
   3  11  13      111.89      125.45     18.81 o 
   4  11  13       22.49       16.84     18.33 o 
   5  11  13      103.37      107.27     21.09 o 
  -2  12  13        0.22        1.88     15.16 o 
  -1  12  13        0.67        0.00     14.59 o 
 -17   0  14       72.78       65.05     14.64 o 
 -16   0  14       80.24       65.21     16.99 o 
 -15   0  14      109.94       96.82     14.52 o 
 -14   0  14       63.21       71.91     13.93 o 
 -13   0  14      151.30      121.55     12.61 o 
 -12   0  14       58.85       75.48     14.30 o 
 -11   0  14        2.40        4.52     11.16 o 
 -10   0  14       13.13       24.81     13.06 o 
  -9   0  14      117.37       69.45     11.44 o 
  -8   0  14     1340.62     1445.99     63.16 o 
  -7   0  14       82.25       51.65     13.26 o 
  -6   0  14      121.98       63.78     13.77 o 
  -5   0  14      261.03      296.31     27.67 o 
  -4   0  14       93.22       81.38     16.14 o 
  -3   0  14       41.66       40.67     15.95 o 
  -2   0  14      153.12      141.57     16.96 o 
  -1   0  14       59.03       51.04      9.85 o 
   0   0  14        3.15        1.08      7.52 o 
   1   0  14       84.36       66.73     12.66 o 
   2   0  14        0.03        2.06     10.54 o 
   3   0  14       30.46       25.87     10.25 o 
   4   0  14       48.90       61.35     11.54 o 
   5   0  14      710.11      666.16     39.02 o 
   6   0  14      401.25      395.28     37.05 o 
   7   0  14     2385.68     2352.31    109.38 o 
   8   0  14       19.97       18.32     21.24 o 
   9   0  14      909.95     1023.71    110.16 o 
  10   0  14      377.79      409.60     42.06 o 
  11   0  14        3.76        0.81     16.01 o 
  12   0  14        0.65        2.53     15.85 o 
  13   0  14        2.06        5.07     15.60 o 
  14   0  14        9.20        1.69     12.85 o 
 -17   1  14       22.18       15.64      6.77 o 
 -16   1  14       70.49       64.55      8.58 o 
 -15   1  14       78.63       84.41     11.05 o 
 -14   1  14      213.78      234.01     12.87 o 
 -13   1  14      327.91      371.37     15.57 o 
 -12   1  14      461.41      448.47     16.88 o 
 -11   1  14      132.29      122.11     12.22 o 
 -10   1  14      483.48      464.14     19.42 o 
  -9   1  14      223.13      205.76     13.36 o 
  -8   1  14       13.41       12.97      6.39 o 
  -7   1  14       47.65       42.78      8.51 o 
  -6   1  14      253.69      271.82     15.77 o 
  -5   1  14       79.26       82.50     10.42 o 
  -4   1  14      110.72      121.94     18.22 o 
  -3   1  14      161.18      165.93     15.56 o 
  -2   1  14      185.77      171.28     16.30 o 
  -1   1  14      165.25      153.04     12.51 o 
   0   1  14       79.70       80.04     10.49 o 
   1   1  14      577.95      613.73     26.34 o 
   2   1  14      510.55      551.39     25.17 o 
   3   1  14      889.63      904.72     35.21 o 
   4   1  14     1390.31     1449.76     56.67 o 
   5   1  14      329.85      329.34     19.69 o 
   6   1  14      416.58      407.04     19.12 o 
   7   1  14       44.25       42.45     10.38 o 
   8   1  14      358.82      360.76     21.20 o 
   9   1  14      244.91      248.60     16.99 o 
  10   1  14       37.06       35.33     10.23 o 
  11   1  14      193.10      209.09     22.19 o 
  12   1  14       63.67       82.79     18.43 o 
  13   1  14        3.26        0.99     10.31 o 
  14   1  14        5.40        4.59     11.51 o 
 -17   2  14        0.50       -0.02     11.14 o 
 -16   2  14       53.36       85.57     14.62 o 
 -15   2  14       28.83       15.64      6.09 o 
 -14   2  14       38.20       33.99      8.54 o 
 -13   2  14      127.79      127.34     11.84 o 
 -12   2  14       24.13       25.30      8.28 o 
 -11   2  14        0.45        2.27      6.03 o 
 -10   2  14      202.20      200.02     11.84 o 
  -9   2  14        3.59        0.79      7.34 o 
  -8   2  14       97.65       91.85     10.17 o 
  -7   2  14      161.87      155.63     11.62 o 
  -6   2  14      109.52      157.19     15.13 o 
  -5   2  14       27.62       43.94     10.90 o 
  -4   2  14       37.59       40.44     12.29 o 
  -3   2  14       32.18       33.39     10.44 o 
  -2   2  14      110.35      110.35     14.29 o 
  -1   2  14        1.53        4.95      7.43 o 
   0   2  14       19.64       23.28      8.25 o 
   1   2  14      244.43      256.77     15.14 o 
   2   2  14       63.15       61.61      9.65 o 
   3   2  14     3208.88     3300.76    118.43 o 
   4   2  14       12.55        5.72      7.19 o 
   5   2  14      175.22      177.76     14.24 o 
   6   2  14        1.55        1.40      8.94 o 
   7   2  14        4.62        2.50      8.96 o 
   8   2  14      652.87      696.96     30.92 o 
   9   2  14      161.65      152.96     14.38 o 
  10   2  14       10.86        7.45      8.29 o 
  11   2  14      432.03      444.40     24.00 o 
  12   2  14        3.58       -0.65      8.51 o 
  13   2  14       94.16       90.25     12.55 o 
  14   2  14        4.33        1.62      8.85 o 
 -17   3  14       21.56       15.46     11.74 o 
 -16   3  14       52.37       41.75     15.14 o 
 -15   3  14        1.81        0.18      7.74 o 
 -14   3  14       12.09       22.57     10.09 o 
 -13   3  14        0.45        1.25      6.84 o 
 -12   3  14        1.58        1.79      7.96 o 
 -11   3  14        0.56        3.33      6.72 o 
 -10   3  14       32.03       53.40      9.20 o 
  -9   3  14        3.54        6.95      6.78 o 
  -8   3  14       99.63      111.81     13.08 o 
  -7   3  14        0.27       -5.40      8.12 o 
  -6   3  14      455.63      452.88     28.35 o 
  -5   3  14      213.11      236.04     16.25 o 
  -4   3  14       94.73       84.98     11.61 o 
  -3   3  14       66.14       59.31     13.00 o 
  -2   3  14       94.79       99.86      9.76 o 
  -1   3  14       13.67       11.93      8.16 o 
   0   3  14      101.54      104.83     10.87 o 
   1   3  14      751.65      777.91     27.76 o 
   2   3  14        8.64       13.49      8.35 o 
   3   3  14       34.04       25.21      9.30 o 
   4   3  14        6.01        6.77      7.79 o 
   5   3  14      176.60      202.66     16.96 o 
   6   3  14      187.62      189.46     17.29 o 
   7   3  14      345.93      348.98     27.35 o 
   8   3  14      167.44      181.28     16.49 o 
   9   3  14      103.90       95.73     12.69 o 
  10   3  14      306.35      318.88     19.31 o 
  11   3  14      174.05      197.97     19.00 o 
  12   3  14       25.33       23.13      9.11 o 
  13   3  14      239.09      260.97     15.93 o 
 -16   4  14       55.42       90.64     12.81 o 
 -15   4  14      129.18      147.86     14.34 o 
 -14   4  14       36.46       38.85     12.17 o 
 -13   4  14       19.43       12.70     12.65 o 
 -12   4  14       10.39        8.75      7.88 o 
 -11   4  14        0.86       -0.21      7.10 o 
 -10   4  14        0.03        5.30     10.87 o 
  -9   4  14        2.66       -2.96      7.58 o 
  -8   4  14      267.33      302.19     41.38 o 
  -7   4  14      402.05      441.29     27.77 o 
  -6   4  14       69.29       64.54     15.58 o 
  -5   4  14       64.71       80.41     17.43 o 
  -4   4  14       60.58       50.42     12.77 o 
  -3   4  14       33.65       30.96     10.41 o 
  -2   4  14       13.19       12.34      7.53 o 
  -1   4  14      331.84      336.82     15.63 o 
   0   4  14        0.50        1.04      5.78 o 
   1   4  14      124.43      115.39     12.37 o 
   2   4  14       56.56       60.64     10.14 o 
   3   4  14      145.13      151.72     12.54 o 
   4   4  14       49.17       48.61     13.36 o 
   5   4  14       73.46       65.88     13.74 o 
   6   4  14      115.78      121.69     18.08 o 
   7   4  14       42.67       48.42     11.64 o 
   8   4  14        4.61        7.11      6.99 o 
   9   4  14        3.31        5.23      6.72 o 
  10   4  14      266.25      283.13     18.44 o 
  11   4  14        4.64        1.58      6.64 o 
  12   4  14       56.93       61.17     10.32 o 
  13   4  14       71.71       64.65     12.39 o 
 -16   5  14        3.33        6.56     11.75 o 
 -15   5  14       15.79       11.40      7.83 o 
 -14   5  14       12.43        8.61      8.58 o 
 -13   5  14        0.75        2.58      7.29 o 
 -12   5  14       38.11       52.42     12.15 o 
 -11   5  14       30.26       25.09     14.19 o 
 -10   5  14      125.90      133.93     14.50 o 
  -9   5  14        4.07       -0.21      8.54 o 
  -8   5  14       35.27       47.65     11.83 o 
  -7   5  14      368.81      351.76     21.46 o 
  -6   5  14      139.22      160.25     20.40 o 
  -5   5  14       50.29       43.40     13.68 o 
  -4   5  14       70.32       52.62     13.70 o 
  -3   5  14      133.98      114.82     16.22 o 
  -2   5  14        0.26       -0.29      6.80 o 
  -1   5  14      115.88      113.97     15.50 o 
   0   5  14      119.21      120.24     14.58 o 
   1   5  14       39.59       37.31     13.60 o 
   2   5  14        4.29        6.96      8.99 o 
   3   5  14        0.63        1.52     11.04 o 
   4   5  14      155.48      156.03     14.08 o 
   5   5  14        3.67        5.20      8.74 o 
   6   5  14       47.51       60.88     11.65 o 
   7   5  14        1.13        4.79      8.60 o 
   8   5  14       27.71       31.39     10.19 o 
   9   5  14        0.20        1.06      7.18 o 
  10   5  14        0.08        1.29      7.35 o 
  11   5  14        0.21       -0.84      6.90 o 
  12   5  14       12.48       10.97     11.89 o 
 -15   6  14      178.21      222.79     20.72 o 
 -14   6  14       61.19       67.88      9.55 o 
 -13   6  14        1.78       -0.46      6.24 o 
 -12   6  14       13.36       17.78     12.76 o 
 -11   6  14       27.00       27.66     17.79 o 
 -10   6  14      106.29      110.88     17.56 o 
  -9   6  14        2.26        6.85     11.71 o 
  -8   6  14      193.17      204.43     16.16 o 
  -7   6  14       25.76       17.78     10.83 o 
  -6   6  14       96.10       83.28     13.38 o 
  -5   6  14      452.38      429.43     23.38 o 
  -4   6  14      113.54      104.83     12.45 o 
  -3   6  14       23.85       13.65      9.02 o 
  -2   6  14       66.97       66.57     12.01 o 
  -1   6  14       29.01       37.68      9.58 o 
   0   6  14       11.33       13.91      9.64 o 
   1   6  14       68.56       82.06     12.07 o 
   2   6  14       96.07      100.46     12.44 o 
   3   6  14      191.98      213.94     14.65 o 
   4   6  14       12.74       15.59      8.39 o 
   5   6  14       11.91       15.46      8.40 o 
   6   6  14        3.74       10.79      8.50 o 
   7   6  14        1.83        1.98      7.97 o 
   8   6  14       25.16       20.63      8.65 o 
   9   6  14       12.11        7.13      8.18 o 
  10   6  14        0.10       -1.30      5.97 o 
  11   6  14        8.34        5.08      9.53 o 
 -14   7  14        2.61        0.39      8.56 o 
 -13   7  14        5.68        1.86      9.03 o 
 -12   7  14       12.58        7.44     11.67 o 
 -11   7  14       92.67       91.94     16.58 o 
 -10   7  14       19.10       28.12     12.14 o 
  -9   7  14       38.13       44.21     15.66 o 
  -8   7  14        6.13       12.08     12.45 o 
  -7   7  14        3.10        3.10      7.55 o 
  -6   7  14       57.17       43.94     12.89 o 
  -5   7  14      501.14      512.34     25.42 o 
  -4   7  14      225.35      248.55     16.62 o 
  -3   7  14       82.65       94.66     11.43 o 
  -2   7  14      153.52      130.20     12.43 o 
  -1   7  14       16.78       15.59     10.07 o 
   0   7  14        0.01        0.06      6.94 o 
   1   7  14       19.56       14.33      8.31 o 
   2   7  14       75.12       79.81     10.93 o 
   3   7  14        2.55        6.37      9.50 o 
   4   7  14        3.62        3.14     11.41 o 
   5   7  14      104.44      124.10     14.46 o 
   6   7  14       54.30       52.84     12.36 o 
   7   7  14        0.01        2.42      8.92 o 
   8   7  14       11.10        8.76     10.16 o 
   9   7  14       13.34       10.72      9.30 o 
  10   7  14        0.79        4.78     10.52 o 
 -13   8  14        1.63        4.95      8.30 o 
 -12   8  14       61.04       66.25     14.97 o 
 -11   8  14        0.06       -0.51      7.70 o 
 -10   8  14        6.93        9.76     10.03 o 
  -9   8  14        7.81        3.71      7.33 o 
  -8   8  14       40.93       26.40      8.52 o 
  -7   8  14        6.67        4.23      6.02 o 
  -6   8  14        0.52       -1.82      9.97 o 
  -5   8  14        9.30        6.63      7.46 o 
  -4   8  14       22.44       13.22      8.17 o 
  -3   8  14       84.24       69.12      8.67 o 
  -2   8  14       60.10       62.00      8.24 o 
  -1   8  14      372.84      336.72     18.07 o 
   0   8  14        0.75       -3.31     10.29 o 
   1   8  14       84.67       68.84     13.32 o 
   2   8  14      111.53      107.40     16.26 o 
   3   8  14      502.77      572.72     35.79 o 
   4   8  14      126.42      167.59     18.36 o 
   5   8  14       12.40       20.88     12.79 o 
   6   8  14      286.92      333.32     22.88 o 
   7   8  14       16.78       16.64     12.83 o 
   8   8  14        5.95        5.42      9.83 o 
   9   8  14       15.11        7.29     12.37 o 
 -11   9  14       39.91       46.18     15.06 o 
 -10   9  14        5.02        1.96     14.86 o 
  -9   9  14       30.91       21.78      5.46 o 
  -8   9  14        5.63        6.11      7.97 o 
  -7   9  14       59.04       53.46     16.03 o 
  -6   9  14       11.15       11.86     12.65 o 
  -5   9  14        8.61        7.04      8.47 o 
  -4   9  14        8.71        1.46      8.42 o 
  -3   9  14        2.77       -6.20     11.23 o 
  -2   9  14        9.89        6.00      6.81 o 
  -1   9  14       56.29       64.84     10.70 o 
   0   9  14        8.11       12.36      8.56 o 
   1   9  14      205.95      235.54     18.51 o 
   2   9  14       63.44       76.18     13.26 o 
   3   9  14        0.50        0.29      8.96 o 
   4   9  14       14.29       11.18     10.42 o 
   5   9  14        9.24       11.07     11.55 o 
   6   9  14        3.57        4.31     10.23 o 
   7   9  14       17.18       11.30     11.28 o 
   8   9  14        5.00        1.86     14.23 o 
  -9  10  14       20.93       16.06     78.19 o 
  -8  10  14       50.88       64.29     13.60 o 
  -7  10  14       16.46       10.34      7.68 o 
  -6  10  14      101.70       96.93     17.31 o 
  -5  10  14      104.86       95.27     12.69 o 
  -4  10  14        4.29       -0.05      5.45 o 
  -3  10  14        6.33        2.36     11.66 o 
  -2  10  14      110.42      103.25     26.31 o 
  -1  10  14        1.87        0.06      7.59 o 
   0  10  14        1.26        1.26      8.27 o 
   1  10  14      176.97      194.56     16.90 o 
   2  10  14      174.29      180.63     14.07 o 
   3  10  14       12.82        5.47      9.43 o 
   4  10  14       77.31       67.74     13.51 o 
   5  10  14       21.74       19.35     10.22 o 
  -1  11  14        3.85        2.87     14.01 o 
   0  11  14       21.65       10.90     15.65 o 
   1  11  14       26.89       14.50     14.10 o 
   2  11  14      117.24      143.10     17.98 o 
 -16   1  15        2.85        4.03      8.02 o 
 -15   1  15       40.61       20.70      5.78 o 
 -14   1  15        4.77       -1.18      6.37 o 
 -13   1  15      108.62      106.42      8.79 o 
 -12   1  15       33.10       39.35      6.39 o 
 -11   1  15       29.34       28.76      6.56 o 
 -10   1  15       56.01       66.95      9.39 o 
  -9   1  15        0.48       -0.09      7.73 o 
  -8   1  15      150.16      205.57     14.42 o 
  -7   1  15       57.82       43.59      9.93 o 
  -6   1  15      159.30       81.79     12.27 o 
  -5   1  15      396.77      479.03     26.91 o 
  -4   1  15       94.24       84.50     13.11 o 
  -3   1  15      124.37      126.47     16.76 o 
  -2   1  15       24.83       33.54     11.23 o 
  -1   1  15      883.26      870.32     31.99 o 
   0   1  15       26.69       20.88      6.97 o 
   1   1  15        6.84        8.23      7.77 o 
   2   1  15       64.68       77.42     11.49 o 
   3   1  15       12.91       11.29      7.75 o 
   4   1  15        6.49        8.55      7.50 o 
   5   1  15        4.10        5.46      6.95 o 
   6   1  15       18.52       13.88      7.20 o 
   7   1  15        2.69        2.77      7.57 o 
   8   1  15       56.52       64.76      9.19 o 
   9   1  15       29.28       24.19      7.73 o 
  10   1  15        5.38        7.30     14.58 o 
  11   1  15        0.02       -2.13     13.98 o 
  12   1  15        1.20        1.49     13.10 o 
  13   1  15        3.03        2.90     11.70 o 
 -16   2  15       73.23       75.65     14.25 o 
 -15   2  15       48.19       56.46     11.46 o 
 -14   2  15      169.80      196.81     13.87 o 
 -13   2  15      182.25      190.56     14.03 o 
 -12   2  15       17.94       14.47      6.66 o 
 -11   2  15       16.77       18.53      7.33 o 
 -10   2  15       76.48       79.91     10.01 o 
  -9   2  15       10.84       16.55      7.67 o 
  -8   2  15       52.64       58.38     11.92 o 
  -7   2  15       33.31       28.31      9.42 o 
  -6   2  15       29.83       39.84     10.96 o 
  -5   2  15       20.23       37.78     11.34 o 
  -4   2  15      326.11      307.24     18.83 o 
  -3   2  15        1.49       -0.03      9.88 o 
  -2   2  15        8.08       13.39      9.65 o 
  -1   2  15        0.30        1.68      7.66 o 
   0   2  15       91.02       92.50     11.07 o 
   1   2  15      246.11      255.61     15.88 o 
   2   2  15      368.27      396.21     20.36 o 
   3   2  15      238.97      261.82     15.59 o 
   4   2  15       61.57       66.91     11.10 o 
   5   2  15      121.23      112.91     12.72 o 
   6   2  15        9.86        9.04      9.98 o 
   7   2  15        0.83        3.60      9.69 o 
   8   2  15      272.89      282.57     18.96 o 
   9   2  15        0.02        0.86      6.68 o 
  10   2  15       40.16       28.17      8.22 o 
  11   2  15       15.18        5.30      6.32 o 
  12   2  15       12.25        8.11     13.17 o 
 -16   3  15       28.33        8.39     10.14 o 
 -15   3  15        0.63       -0.63      9.63 o 
 -14   3  15        1.76        2.52      8.21 o 
 -13   3  15        3.25        0.90      6.60 o 
 -12   3  15       15.07       21.94      8.94 o 
 -11   3  15        2.98        3.04      9.15 o 
 -10   3  15       66.43       67.15     11.19 o 
  -9   3  15        6.11        9.62      7.67 o 
  -8   3  15        7.41        8.27      7.11 o 
  -7   3  15       97.78       79.99     10.29 o 
  -6   3  15       24.10       28.23      9.45 o 
  -5   3  15       92.62      100.50     12.05 o 
  -4   3  15      140.56      148.59     13.49 o 
  -3   3  15       18.18       20.28     11.37 o 
  -2   3  15       78.60       88.63     12.81 o 
  -1   3  15        1.43        2.78      6.35 o 
   0   3  15       27.89       18.08      7.51 o 
   1   3  15       10.78        7.75      7.13 o 
   2   3  15       12.40       17.52      6.95 o 
   3   3  15       15.48       13.53      8.26 o 
   4   3  15       90.21      109.38     11.29 o 
   5   3  15        4.47        7.68     11.66 o 
   6   3  15      361.21      372.64     30.46 o 
   7   3  15       70.29       63.68     14.47 o 
   8   3  15       91.49       83.99     14.31 o 
   9   3  15        0.26        2.71     10.40 o 
  10   3  15      243.89      244.73     20.29 o 
  11   3  15        9.77        7.08      7.53 o 
  12   3  15       41.01       22.12      7.88 o 
 -15   4  15       11.39        9.88     11.30 o 
 -14   4  15       21.41       14.76      7.34 o 
 -13   4  15       45.85       53.77      8.81 o 
 -12   4  15        6.88       12.50      8.42 o 
 -11   4  15       12.52       17.34      9.33 o 
 -10   4  15       51.10       63.70     10.99 o 
  -9   4  15       67.11       47.16      9.48 o 
  -8   4  15        9.10        6.03      8.49 o 
  -7   4  15       10.23       11.12      9.56 o 
  -6   4  15      425.38      441.38     29.14 o 
  -5   4  15        6.08        3.19     10.37 o 
  -4   4  15       60.46       69.05     13.44 o 
  -3   4  15        5.62        4.95      8.65 o 
  -2   4  15       31.44       26.50      9.31 o 
  -1   4  15       48.01       48.51      8.36 o 
   0   4  15       11.18        6.48      5.96 o 
   1   4  15       11.86       13.74      8.23 o 
   2   4  15       30.94       34.22      9.70 o 
   3   4  15      118.46      122.96     11.43 o 
   4   4  15      150.83      158.05     15.94 o 
   5   4  15       19.06       29.72     11.33 o 
   6   4  15       28.05       29.21     11.17 o 
   7   4  15        0.41       -1.87     10.92 o 
   8   4  15       81.24       65.20     12.77 o 
   9   4  15       38.78       26.38     10.44 o 
  10   4  15      139.95      155.33     13.98 o 
  11   4  15       26.35       19.61      7.75 o 
  12   4  15       27.50       16.84      9.82 o 
 -15   5  15       13.36        9.31      8.19 o 
 -14   5  15       41.05       26.86      9.95 o 
 -13   5  15        6.03        3.99     10.53 o 
 -12   5  15        0.57        1.52     14.21 o 
 -11   5  15       68.96       62.63     19.10 o 
 -10   5  15       54.87       63.45     10.84 o 
  -9   5  15       26.91       32.98      8.83 o 
  -8   5  15      273.05      271.21     16.48 o 
  -7   5  15       74.62       64.97     10.66 o 
  -6   5  15        1.06       -5.09      9.32 o 
  -5   5  15        0.69        2.14      8.06 o 
  -4   5  15        1.67        1.87     10.35 o 
  -3   5  15      101.16      103.84     15.37 o 
  -2   5  15        0.12        1.80     10.24 o 
  -1   5  15       28.37       37.47     10.72 o 
   0   5  15       11.19       12.69      9.89 o 
   1   5  15        1.17        0.20      9.61 o 
   2   5  15       53.18       48.11     14.15 o 
   3   5  15        0.51       -3.75     11.23 o 
   4   5  15        2.24        5.39      8.32 o 
   5   5  15        4.75        5.44      8.35 o 
   6   5  15        3.66        1.43      7.80 o 
   7   5  15        0.15       -0.91      7.13 o 
   8   5  15       62.22       70.67     10.26 o 
   9   5  15       60.35       59.40     11.83 o 
  10   5  15        0.66        0.57      7.70 o 
  11   5  15        0.06       -0.92      8.66 o 
 -14   6  15        2.52        1.60      8.63 o 
 -13   6  15        1.01       -0.73      8.02 o 
 -12   6  15        0.10        0.13     10.18 o 
 -11   6  15       58.94       69.92     15.31 o 
 -10   6  15       48.75       43.70     11.86 o 
  -9   6  15        0.14        0.02      6.98 o 
  -8   6  15        0.40       -1.39      7.60 o 
  -7   6  15       12.73       -0.75      7.95 o 
  -6   6  15        0.49       -0.57      7.51 o 
  -5   6  15        0.08        1.09      6.95 o 
  -4   6  15        8.45        0.77      7.90 o 
  -3   6  15        1.48       -2.46     12.07 o 
  -2   6  15       12.09       20.69      9.85 o 
  -1   6  15       17.76       25.25     10.67 o 
   0   6  15        2.91        1.57      8.42 o 
   1   6  15       22.77       21.03     11.76 o 
   2   6  15        5.20        6.18     12.06 o 
   3   6  15       19.74       18.81     14.98 o 
   4   6  15        3.59        4.37     13.26 o 
   5   6  15       14.44       15.34     14.23 o 
   6   6  15       16.88       15.07     10.41 o 
   7   6  15        0.16       -1.32      8.96 o 
   8   6  15        5.37        4.77      8.20 o 
   9   6  15       11.35        6.21      9.31 o 
  10   6  15        2.34        0.66     10.23 o 
 -13   7  15      126.96      159.69     12.76 o 
 -12   7  15      117.80      151.84     15.18 o 
 -11   7  15       13.99       21.97     11.51 o 
 -10   7  15       18.79       10.35      8.16 o 
  -9   7  15        4.51        2.68     11.18 o 
  -8   7  15       37.63       25.19     13.24 o 
  -7   7  15       11.16        8.57      8.33 o 
  -6   7  15       41.76       45.93      8.93 o 
  -5   7  15       68.43       68.15     16.45 o 
  -4   7  15       39.82       41.49     14.73 o 
  -3   7  15       52.50       58.09     14.34 o 
  -2   7  15       17.53       20.45      8.88 o 
  -1   7  15       24.93       24.45      8.58 o 
   0   7  15      162.82      178.50     16.47 o 
   1   7  15       30.67       35.08     10.46 o 
   2   7  15       90.93       88.00     10.17 o 
   3   7  15       73.54       70.12     10.22 o 
   4   7  15       31.78       19.88      8.08 o 
   5   7  15        9.75        7.15      8.29 o 
   6   7  15       19.06       13.37     16.05 o 
   7   7  15       13.14        9.87     16.68 o 
   8   7  15       31.49       25.74     16.43 o 
   9   7  15        3.97        5.98     16.03 o 
 -11   8  15       48.05       49.57      9.75 o 
 -10   8  15       36.60       23.59      8.45 o 
  -9   8  15       33.75       31.54      8.10 o 
  -8   8  15       16.54        3.61      6.13 o 
  -7   8  15       27.47       11.14      9.45 o 
  -6   8  15       14.53        9.26      9.17 o 
  -5   8  15        3.62        5.02     10.60 o 
  -4   8  15        5.82        2.87      8.73 o 
  -3   8  15       11.73        4.57      9.26 o 
  -2   8  15        7.86        5.95      7.82 o 
  -1   8  15        2.92        3.04      8.34 o 
   0   8  15        0.01        1.52      7.05 o 
   1   8  15       28.02       25.87     11.66 o 
   2   8  15        0.37        1.67      9.44 o 
   3   8  15       50.25       49.55     13.21 o 
   4   8  15        0.11       -1.28     13.95 o 
   5   8  15        2.22       -2.18     18.56 o 
   6   8  15       27.49       23.61     19.84 o 
   7   8  15        7.37       13.85     24.32 o 
  -9   9  15       17.63       14.97     15.63 o 
  -8   9  15       12.27        8.72     11.83 o 
  -7   9  15        8.22       11.69     11.82 o 
  -6   9  15        6.11        4.57      6.09 o 
  -5   9  15        5.89        3.33      9.79 o 
  -4   9  15       65.13       22.31     24.24 o 
  -3   9  15        0.90        1.72     35.07 o 
  -1   9  15       16.26        4.28      8.38 o 
   0   9  15        3.78        0.17      8.50 o 
   1   9  15        1.59        2.07      9.96 o 
   2   9  15        0.24        1.39      9.34 o 
   3   9  15        0.02       -1.83      9.78 o 
   4   9  15        2.21        0.00      9.51 o 
   5   9  15       54.59       75.57     17.14 o 
   6   9  15       59.77       60.48     16.20 o 
  -6  10  15      147.85      170.57     27.72 o 
  -5  10  15       35.46       19.34     18.52 o 
  -4  10  15       77.67       82.30     24.51 o 
  -3  10  15        1.36       -3.69     16.14 o 
  -2  10  15       86.56       58.45     38.94 o 
  -1  10  15        5.89       -1.15     29.42 o 
   0  10  15       10.60        5.74     18.11 o 
   1  10  15      127.26      154.00     17.12 o 
   2  10  15       14.70       13.45     11.56 o 
 -15   0  16       26.49       14.01      7.82 o 
 -14   0  16      179.67      192.75     15.92 o 
 -13   0  16      226.31      176.10     12.69 o 
 -12   0  16      675.87      703.60     25.77 o 
 -11   0  16      141.60      129.15     13.06 o 
 -10   0  16      235.76      218.63     17.85 o 
  -9   0  16      399.87      405.26     32.01 o 
  -8   0  16       86.54       76.06     12.41 o 
  -7   0  16      242.95      219.80     17.90 o 
  -6   0  16      148.30      165.76     15.93 o 
  -5   0  16        3.22        7.46      9.70 o 
  -4   0  16       65.23      102.12     20.03 o 
  -3   0  16      405.99      375.90     41.40 o 
  -2   0  16        2.88       15.58     22.64 o 
  -1   0  16      544.74      511.13     36.63 o 
   0   0  16      145.42      165.20     20.96 o 
   1   0  16        0.00        0.47      9.11 o 
   2   0  16       29.11       36.07     11.85 o 
   3   0  16        3.95        7.69     10.03 o 
   4   0  16       50.25       60.82     14.53 o 
   5   0  16        6.06        6.25      8.92 o 
   6   0  16        1.74        4.90      7.80 o 
   7   0  16       15.23       13.51      7.49 o 
   8   0  16       65.25       66.35     23.10 o 
   9   0  16        7.88        7.13     25.57 o 
  10   0  16       46.83       40.28     20.06 o 
  11   0  16       22.45       12.51     16.48 o 
 -15   1  16       20.56       12.66      8.44 o 
 -14   1  16        0.10        1.55      4.79 o 
 -13   1  16       88.34       84.68      7.59 o 
 -12   1  16        0.09       -1.40      4.98 o 
 -11   1  16       33.15       24.95      7.89 o 
 -10   1  16      172.57      158.11     14.04 o 
  -9   1  16      384.31      369.46     26.21 o 
  -8   1  16      349.32      357.94     19.83 o 
  -7   1  16        7.58        6.33      7.69 o 
  -6   1  16      226.19      217.87     15.93 o 
  -5   1  16      187.95      175.66     13.75 o 
  -4   1  16        0.80       -1.32      8.76 o 
  -3   1  16      175.69      174.55     17.79 o 
  -2   1  16       46.54       31.41     10.09 o 
  -1   1  16        7.92        7.30      8.78 o 
   0   1  16      309.03      331.75     17.51 o 
   1   1  16      311.10      308.73     15.51 o 
   2   1  16      858.71      859.58     27.19 o 
   3   1  16      105.47       97.23      9.22 o 
   4   1  16        1.16       -0.49      5.51 o 
   5   1  16        1.67        0.78      6.02 o 
   6   1  16       37.52       35.21      8.99 o 
   7   1  16        0.21       -1.96      8.78 o 
   8   1  16        2.64        2.29      6.24 o 
   9   1  16       50.41       47.20      8.88 o 
  10   1  16       37.09       29.68     13.65 o 
  11   1  16       48.01       34.57     13.91 o 
 -15   2  16       83.26      112.18     12.78 o 
 -14   2  16      147.00      187.44     14.08 o 
 -13   2  16        7.82        2.44      5.05 o 
 -12   2  16       19.47       14.46      8.42 o 
 -11   2  16        0.91       -0.65      5.97 o 
 -10   2  16        3.69        5.72      7.54 o 
  -9   2  16        7.44        4.37      7.61 o 
  -8   2  16       23.90       22.83     10.04 o 
  -7   2  16      208.35      222.92     15.10 o 
  -6   2  16        4.33        7.75      7.76 o 
  -5   2  16       55.41       92.79     12.55 o 
  -4   2  16      114.59      126.11     13.77 o 
  -3   2  16       63.08       52.23     10.00 o 
  -2   2  16        8.36       25.94     11.36 o 
  -1   2  16       11.76       19.51      9.28 o 
   0   2  16        5.00        9.23      8.02 o 
   1   2  16      566.58      634.66     21.03 o 
   2   2  16       59.34       73.94      9.69 o 
   3   2  16       52.15       67.14      9.33 o 
   4   2  16       65.70       80.85     11.63 o 
   5   2  16        0.59        2.19      7.14 o 
   6   2  16      149.47      155.40     13.84 o 
   7   2  16        0.00        1.64      7.63 o 
   8   2  16       10.04       10.68      8.24 o 
   9   2  16      230.42      217.85     16.11 o 
  10   2  16        2.83        1.22      4.73 o 
  11   2  16        5.41        3.06     10.60 o 
 -15   3  16       13.41        9.17     10.57 o 
 -14   3  16        9.39        2.64      9.57 o 
 -13   3  16       12.97       10.46     10.35 o 
 -12   3  16        3.82        5.06      7.55 o 
 -11   3  16        0.32        0.04      8.46 o 
 -10   3  16       31.74       23.24      8.64 o 
  -9   3  16       93.08       93.19     11.73 o 
  -8   3  16       61.86       59.88     12.47 o 
  -7   3  16        5.94        5.10      8.31 o 
  -6   3  16       53.65       54.36      9.65 o 
  -5   3  16       94.03       95.80     12.51 o 
  -4   3  16      177.53      208.96     14.90 o 
  -3   3  16      116.81      127.15     13.24 o 
  -2   3  16        0.03        3.26      8.77 o 
  -1   3  16       24.28       23.01      9.69 o 
   0   3  16      126.49      126.22     10.03 o 
   1   3  16       41.99       45.98      8.11 o 
   2   3  16        8.30        9.09      8.03 o 
   3   3  16       29.51       30.08     10.07 o 
   4   3  16        0.90       -0.64      6.74 o 
   5   3  16       13.34       16.85     11.83 o 
   6   3  16      106.58      118.83     15.16 o 
   7   3  16      204.75      220.86     17.63 o 
   8   3  16       59.53       48.83     11.63 o 
   9   3  16       84.13       76.18     10.78 o 
  10   3  16       25.19       12.05      6.75 o 
  11   3  16       23.03       17.40      9.67 o 
 -14   4  16        7.87        2.95     10.80 o 
 -13   4  16       32.88       23.29     10.72 o 
 -12   4  16       30.20       16.44      9.53 o 
 -11   4  16       53.17       48.08     10.48 o 
 -10   4  16        2.26        2.67      7.77 o 
  -9   4  16        8.50        5.98      7.19 o 
  -8   4  16        7.25       10.11      8.42 o 
  -7   4  16        0.44       -4.05      8.17 o 
  -6   4  16       59.04       67.86     17.06 o 
  -5   4  16       59.76       70.61     13.99 o 
  -4   4  16      355.97      383.01     30.37 o 
  -3   4  16       24.04       32.80     11.08 o 
  -2   4  16      185.45      195.50     16.48 o 
  -1   4  16       13.34        8.69      6.47 o 
   0   4  16       79.76       95.25     13.63 o 
   1   4  16      107.48      104.05     11.88 o 
   2   4  16       23.40       29.23      7.67 o 
   3   4  16        0.14        2.10      7.13 o 
   4   4  16       97.97      100.20     12.57 o 
   5   4  16      106.86      126.63     15.66 o 
   6   4  16        2.03       -0.88      8.08 o 
   7   4  16      106.85      105.63     13.07 o 
   8   4  16        5.15        4.43      7.80 o 
   9   4  16        5.78        6.21      7.42 o 
  10   4  16        0.69        1.90      7.06 o 
 -13   5  16        0.16        0.56      8.96 o 
 -12   5  16        2.07        2.73      9.35 o 
 -11   5  16       26.01       17.50     10.36 o 
 -10   5  16        5.03        5.80      7.34 o 
  -9   5  16        0.20        1.83      6.65 o 
  -8   5  16       92.70       86.60     10.01 o 
  -7   5  16       38.28       48.82     10.14 o 
  -6   5  16       27.06       21.80      8.83 o 
  -5   5  16       37.20       42.09     10.24 o 
  -4   5  16        0.08        0.20      7.46 o 
  -3   5  16       24.56       21.73      9.48 o 
  -2   5  16        1.60        2.64      7.22 o 
  -1   5  16        2.63       -0.38      6.74 o 
   0   5  16       16.80       23.39      8.34 o 
   1   5  16        1.52        2.96      7.34 o 
   2   5  16      115.87      112.30     15.77 o 
   3   5  16        2.39       -0.45     13.43 o 
   4   5  16       25.26       29.97     14.04 o 
   5   5  16        8.34        8.67     18.36 o 
   6   5  16       56.91       72.50     13.68 o 
   7   5  16        0.02        0.44      9.52 o 
   8   5  16        0.40        1.56      8.38 o 
   9   5  16        3.57        3.43      7.26 o 
 -12   6  16        6.18        1.76      7.65 o 
 -11   6  16       21.81        8.94      8.45 o 
 -10   6  16        8.41        5.34      9.15 o 
  -9   6  16        5.64        4.84      7.72 o 
  -8   6  16        0.20        2.04      5.75 o 
  -7   6  16       14.81       12.08      9.14 o 
  -6   6  16        0.00       -2.55      6.61 o 
  -5   6  16       18.20       27.85      9.58 o 
  -4   6  16       51.62       54.62     10.11 o 
  -3   6  16       52.92       50.98     16.06 o 
  -2   6  16        6.46        7.37     10.05 o 
  -1   6  16        4.51        2.86      7.78 o 
   0   6  16        0.00       -0.76      6.60 o 
   1   6  16       24.50       29.60     10.42 o 
   2   6  16        0.82        3.08      8.45 o 
   3   6  16        7.76       11.21      9.31 o 
   4   6  16        0.93        1.93      9.76 o 
   5   6  16        4.09        1.36     10.85 o 
   6   6  16        3.01        5.42     11.08 o 
   7   6  16        1.44        4.72     10.11 o 
   8   6  16        0.04        0.76     10.76 o 
 -11   7  16        0.60       -0.48      9.13 o 
 -10   7  16       13.79       13.39      6.94 o 
  -9   7  16        3.91        4.59      6.31 o 
  -8   7  16       79.94       71.36      8.84 o 
  -7   7  16        0.65        1.10      5.88 o 
  -6   7  16      100.15      117.03     11.43 o 
  -5   7  16       10.66        3.37      8.25 o 
  -4   7  16        4.51        2.47     16.22 o 
  -3   7  16       10.38        5.20      9.80 o 
  -2   7  16        0.48       -1.27      7.67 o 
  -1   7  16      181.84      236.09     13.20 o 
   0   7  16       64.93       69.70     10.86 o 
   1   7  16       34.44       19.21     10.62 o 
   2   7  16       29.95       18.62      9.94 o 
   3   7  16       96.85      111.58     17.87 o 
   4   7  16       33.50       16.45      8.13 o 
   5   7  16        8.36        4.78      5.75 o 
   6   7  16        9.58        8.93     12.79 o 
   7   7  16        2.77        4.52     11.57 o 
  -9   8  16       30.41       20.16     21.39 o 
  -8   8  16       47.14       39.79      9.55 o 
  -7   8  16       12.93        9.48      9.53 o 
  -6   8  16       14.92        1.15     10.08 o 
  -5   8  16       30.58       11.41      8.20 o 
  -4   8  16       17.38       10.60      8.04 o 
  -3   8  16        1.20       -1.62      7.96 o 
  -2   8  16        5.99        6.56      7.69 o 
  -1   8  16       25.85       14.49     11.27 o 
   0   8  16       10.22        2.63      6.92 o 
   1   8  16        0.92        0.38      9.87 o 
   2   8  16       17.27       17.39     11.14 o 
   3   8  16       38.13       28.33     12.97 o 
   4   8  16       11.53        8.93     11.08 o 
   5   8  16       10.97       10.57     12.95 o 
  -6   9  16        2.19       -0.41     16.55 o 
  -5   9  16        2.68        3.36     17.78 o 
  -4   9  16       18.33       14.92     20.49 o 
  -3   9  16        4.23        3.85     18.68 o 
  -2   9  16        7.54        8.85     35.40 o 
  -1   9  16        1.33       -1.64     35.07 o 
   0   9  16       15.23        8.61     20.57 o 
   1   9  16        0.78       -0.57     13.77 o 
   2   9  16       21.43       16.25     12.26 o 
 -14   1  17        0.17        0.45     10.43 o 
 -13   1  17       11.15        5.40      6.13 o 
 -12   1  17        2.19        2.74      6.90 o 
 -11   1  17        0.15        0.29      5.54 o 
 -10   1  17        1.41        4.26      6.62 o 
  -9   1  17        2.62        3.19      8.21 o 
  -8   1  17        0.76        0.63      7.43 o 
  -7   1  17        3.10        5.46      7.48 o 
  -6   1  17       49.16       23.90      8.17 o 
  -5   1  17      101.09       70.81     10.12 o 
  -4   1  17      425.45      434.49     21.50 o 
  -3   1  17       70.63       50.94     12.84 o 
  -2   1  17      205.94      251.18     19.28 o 
  -1   1  17       50.97       68.75     11.18 o 
   0   1  17        8.56        8.43      7.20 o 
   1   1  17       20.60       14.40      7.65 o 
   2   1  17      266.41      289.30     15.50 o 
   3   1  17       20.34       22.94      7.64 o 
   4   1  17       27.54       27.43      7.50 o 
   5   1  17       25.12       17.55      7.15 o 
   6   1  17        0.00       -0.47      5.33 o 
   7   1  17       39.86       29.00      7.70 o 
   8   1  17       15.27        7.08      5.71 o 
   9   1  17       56.14       41.03     17.63 o 
  10   1  17        1.48       -1.00     12.74 o 
 -13   2  17       10.08       13.47     12.01 o 
 -12   2  17        0.02       -1.18      7.04 o 
 -11   2  17       13.20        7.22      8.30 o 
 -10   2  17       36.67       41.04     10.22 o 
  -9   2  17        2.53        6.15      6.87 o 
  -8   2  17        0.02        1.42      7.03 o 
  -7   2  17       16.63       18.21      9.38 o 
  -6   2  17       70.56       62.96     12.61 o 
  -5   2  17        7.30       13.28      7.88 o 
  -4   2  17      151.90      166.24     15.79 o 
  -3   2  17        6.42        6.03      8.61 o 
  -2   2  17      230.58      278.85     17.00 o 
  -1   2  17      635.01      689.48     31.74 o 
   0   2  17       25.96       35.54      9.06 o 
   1   2  17      215.27      231.44     13.26 o 
   2   2  17      315.73      323.00     14.09 o 
   3   2  17       37.47       45.19      6.98 o 
   4   2  17        8.62        8.62      6.50 o 
   5   2  17       38.27       29.83      7.87 o 
   6   2  17        6.43        6.18      6.94 o 
   7   2  17        9.31        0.65      5.40 o 
   8   2  17       14.81       12.18      6.91 o 
   9   2  17       29.61       19.18     12.23 o 
 -13   3  17        3.03        4.16     13.71 o 
 -12   3  17       24.32       11.75     10.87 o 
 -11   3  17        1.46        1.50      8.41 o 
 -10   3  17        0.95        2.27     10.83 o 
  -9   3  17       13.01       12.41     10.45 o 
  -8   3  17       51.76       47.47     10.33 o 
  -7   3  17       15.72       18.75      8.93 o 
  -6   3  17       10.59        7.77      8.96 o 
  -5   3  17       40.11       32.18      8.76 o 
  -4   3  17        0.19        3.35      7.81 o 
  -3   3  17        4.49        2.15      7.43 o 
  -2   3  17        9.28       12.75      7.34 o 
  -1   3  17      114.09      117.00     12.08 o 
   0   3  17       37.41       24.91      7.53 o 
   1   3  17       36.81       32.57      7.49 o 
   2   3  17      239.89      268.79     14.35 o 
   3   3  17       57.38       68.06      8.31 o 
   4   3  17        1.33        0.46      5.27 o 
   5   3  17        4.14        1.72      8.06 o 
   6   3  17       31.59       22.32      8.13 o 
   7   3  17       48.76       26.76      8.03 o 
   8   3  17        0.14       -0.16      4.91 o 
   9   3  17       12.55        5.56      8.87 o 
 -12   4  17       19.96       19.23     19.05 o 
 -11   4  17        2.97        3.75     12.00 o 
 -10   4  17        0.52        1.21     10.88 o 
  -9   4  17        6.77        2.85      8.99 o 
  -8   4  17        0.03        0.16      6.56 o 
  -7   4  17        0.38        0.21      7.21 o 
  -6   4  17      136.73      162.47     13.40 o 
  -5   4  17       11.02       15.36     12.40 o 
  -4   4  17        0.42       -2.05      9.77 o 
  -3   4  17        0.53        0.66      8.67 o 
  -2   4  17        2.75        4.37      8.95 o 
  -1   4  17        0.74        0.80      8.95 o 
   0   4  17        0.41       -0.42      6.22 o 
   1   4  17      130.77      138.96     14.45 o 
   2   4  17        0.75        0.40      6.24 o 
   3   4  17       55.81       53.73      9.08 o 
   4   4  17        1.19        0.71      6.87 o 
   5   4  17      149.26      157.68     13.67 o 
   6   4  17       34.06       22.28      8.96 o 
   7   4  17        3.65        5.35      7.70 o 
   8   4  17        6.26        4.76      6.99 o 
 -11   5  17       41.81       30.60     15.00 o 
 -10   5  17        0.03        0.99     10.94 o 
  -9   5  17        7.57        6.38      8.21 o 
  -8   5  17        9.50       10.05      8.99 o 
  -7   5  17        0.00       -0.23      6.71 o 
  -6   5  17        7.06        5.49      7.13 o 
  -5   5  17       18.74       24.53      8.60 o 
  -4   5  17        7.89        6.81      7.68 o 
  -3   5  17       38.49       35.94      8.74 o 
  -2   5  17       12.70       18.58     10.61 o 
  -1   5  17        7.51        4.59      9.07 o 
   0   5  17        1.30        1.00      6.34 o 
   1   5  17       11.91        7.72      7.16 o 
   2   5  17        5.83        4.96      8.79 o 
   3   5  17        7.29        5.55     13.38 o 
   4   5  17       74.16       82.08     14.14 o 
   5   5  17        0.14        0.51     10.85 o 
   6   5  17       60.80       68.84     12.84 o 
   7   5  17        2.60        0.71      8.21 o 
 -10   6  17       48.10       36.98     11.25 o 
  -9   6  17       17.12       22.22     12.48 o 
  -8   6  17        6.80        1.20     10.46 o 
  -7   6  17       26.82       17.47      8.11 o 
  -6   6  17       26.49        9.10      6.99 o 
  -5   6  17        1.11        0.49      5.43 o 
  -4   6  17        6.72        2.67      9.28 o 
  -3   6  17       12.26        9.98     10.79 o 
  -2   6  17        0.11        0.95      8.69 o 
  -1   6  17       19.38       14.22      8.41 o 
   0   6  17        0.02       -0.32      6.57 o 
   1   6  17       37.37       24.53     12.08 o 
   2   6  17        3.89       -0.20      8.63 o 
   3   6  17       55.76       54.48     10.90 o 
   4   6  17        0.88        0.59      7.61 o 
   5   6  17        9.79        0.56      7.54 o 
   6   6  17       26.87       15.08      9.27 o 
  -9   7  17        3.24        4.23     10.24 o 
  -8   7  17       38.23       26.74     11.36 o 
  -7   7  17       15.83       10.27     10.29 o 
  -6   7  17       24.07        2.13     13.52 o 
  -5   7  17        0.32       -2.53      8.20 o 
  -4   7  17        4.47        2.08      8.18 o 
  -3   7  17       23.35       17.38     10.03 o 
  -2   7  17       14.84        5.36      9.31 o 
  -1   7  17        0.58        0.22      7.22 o 
   0   7  17       35.27       18.56     10.33 o 
   1   7  17      149.92      167.66     18.08 o 
   2   7  17       20.20        5.25      6.50 o 
   3   7  17       48.82       59.70     13.61 o 
   4   7  17        0.44        1.74      9.72 o 
  -6   8  17        4.42        1.56      8.76 o 
  -5   8  17        0.49        0.07      7.48 o 
  -4   8  17        4.33       -0.74     18.44 o 
  -1   8  17       37.37       29.92     31.80 o 
   0   8  17       17.78       10.36     13.68 o 
   1   8  17       20.29       12.13     18.11 o 
   2   8  17        0.24       -2.39     12.63 o 
 -12   0  18      219.14      293.43     39.79 o 
 -11   0  18      204.68      220.17     17.95 o 
 -10   0  18       59.21       24.20     11.40 o 
  -9   0  18        1.01        0.79     10.77 o 
  -8   0  18       20.38       12.16     15.66 o 
  -7   0  18       40.54       64.32     21.46 o 
  -6   0  18        5.11        9.82     12.55 o 
  -5   0  18      175.98      216.52     23.19 o 
  -4   0  18       37.23       66.71     27.54 o 
  -3   0  18       23.64       23.56     13.88 o 
  -2   0  18      146.95       99.56     18.12 o 
  -1   0  18      179.89      241.78     30.00 o 
   0   0  18        0.01       -0.34     12.26 o 
   1   0  18       20.39       31.42     15.77 o 
   2   0  18        0.42        0.13     10.18 o 
   3   0  18      132.51      146.41     15.47 o 
   4   0  18       11.76        6.56      8.36 o 
   5   0  18       12.23        5.18      6.52 o 
   6   0  18        4.85        3.06      7.38 o 
   7   0  18       18.26       17.21     18.69 o 
   8   0  18       12.61        9.40     17.41 o 
 -12   1  18        5.30        0.72      9.23 o 
 -11   1  18      103.00      102.11     14.58 o 
 -10   1  18       96.33      118.02     10.71 o 
  -9   1  18       13.60        9.04      6.14 o 
  -8   1  18       71.30       67.18     11.16 o 
  -7   1  18        8.71        9.36      7.64 o 
  -6   1  18      155.53      147.17     11.66 o 
  -5   1  18        6.01        7.81      7.36 o 
  -4   1  18       54.89       54.23     11.12 o 
  -3   1  18        3.69        4.54     10.54 o 
  -2   1  18        0.05        1.45      8.90 o 
  -1   1  18        1.74        3.77      9.47 o 
   0   1  18       84.08      103.65     14.63 o 
   1   1  18      210.60      236.45     18.15 o 
   2   1  18        4.12        4.44      6.22 o 
   3   1  18        6.74        3.44      5.90 o 
   4   1  18        3.42        0.16      5.14 o 
   5   1  18       20.01       10.51      6.43 o 
   6   1  18       11.10        6.67      7.30 o 
   7   1  18       15.70       10.95     11.16 o 
   8   1  18        9.82        7.05      9.61 o 
 -12   2  18       27.06       21.05     13.22 o 
 -11   2  18        8.86        6.69      6.94 o 
 -10   2  18       42.47       41.08     10.14 o 
  -9   2  18        4.16        2.22      7.81 o 
  -8   2  18        4.55        6.54      7.91 o 
  -7   2  18        4.51        3.45      8.16 o 
  -6   2  18       17.35       14.30     10.02 o 
  -5   2  18        1.70        1.32      6.61 o 
  -4   2  18       36.00       35.99      8.45 o 
  -3   2  18       50.92       56.88      9.38 o 
  -2   2  18       20.84       27.34      9.08 o 
  -1   2  18      221.15      200.72     15.14 o 
   0   2  18        0.04       -0.67      6.66 o 
   1   2  18      175.75      198.87     12.62 o 
   2   2  18       69.95       71.47      8.46 o 
   3   2  18        8.61        5.42      5.79 o 
   4   2  18       11.99        5.77      4.96 o 
   5   2  18      133.32      143.26     10.98 o 
   6   2  18       30.59       27.24      8.27 o 
   7   2  18        0.46       -0.96      6.34 o 
 -11   3  18        0.04       -1.12      8.61 o 
 -10   3  18       29.11       22.47     10.73 o 
  -9   3  18        2.33       -0.06      9.21 o 
  -8   3  18       15.38       10.37      8.24 o 
  -7   3  18        8.50        5.17      8.43 o 
  -6   3  18        0.01        0.11      6.95 o 
  -5   3  18        0.78        0.81      7.95 o 
  -4   3  18       16.74       19.04     10.78 o 
  -3   3  18       67.39       66.72     10.91 o 
  -2   3  18       20.47       23.42      8.28 o 
  -1   3  18        1.16       -1.42      6.76 o 
   0   3  18       10.24        8.42      7.27 o 
   1   3  18       10.25        9.40     11.35 o 
   2   3  18        5.76        2.32      6.73 o 
   3   3  18       39.27       29.85      8.55 o 
   4   3  18      177.71      191.35     12.22 o 
   5   3  18      167.35      192.84     16.73 o 
   6   3  18       84.74       88.79     10.93 o 
   7   3  18       46.77       61.64     10.66 o 
 -10   4  18        9.64        8.39     11.50 o 
  -9   4  18       17.45       16.86     10.45 o 
  -8   4  18        1.02        1.07      8.23 o 
  -7   4  18        2.83        1.70      6.54 o 
  -6   4  18       17.53       10.92      7.87 o 
  -5   4  18        4.69        0.74      8.19 o 
  -4   4  18        0.51        1.47      7.26 o 
  -3   4  18        2.04        0.46      7.17 o 
  -2   4  18        0.13       -0.49      6.71 o 
  -1   4  18        6.01        7.41      8.59 o 
   0   4  18       16.83        9.55      8.55 o 
   1   4  18      197.25      186.25     16.92 o 
   2   4  18        5.57        3.97      6.58 o 
   3   4  18       56.17       69.24     11.44 o 
   4   4  18       23.16        8.70      9.13 o 
   5   4  18       33.39       17.53     10.50 o 
   6   4  18        2.31       -2.23      8.96 o 
  -9   5  18        2.01        3.14     12.27 o 
  -8   5  18       12.72       15.03      9.34 o 
  -7   5  18        7.81        3.73      7.12 o 
  -6   5  18       14.21        6.17      6.18 o 
  -5   5  18       40.55       41.30      8.22 o 
  -4   5  18       26.41       23.94      6.84 o 
  -3   5  18        6.85        0.64      5.16 o 
  -2   5  18        8.41        8.42      9.81 o 
  -1   5  18       45.94       36.67      9.61 o 
   0   5  18       48.41       40.44      9.51 o 
   1   5  18       40.73       24.92      7.13 o 
   2   5  18       87.41      101.91     15.82 o 
   3   5  18        6.01        2.42      9.75 o 
   4   5  18        0.06        1.97      7.73 o 
   5   5  18       51.84       32.66      9.03 o 
  -8   6  18       24.73       13.81     12.73 o 
  -7   6  18        0.92        0.58     11.26 o 
  -6   6  18        0.78        1.76     13.56 o 
  -5   6  18        0.16        0.36      7.45 o 
  -4   6  18        3.90        1.88      6.62 o 
  -3   6  18        2.84        1.72      7.75 o 
  -2   6  18        7.62        3.15      8.28 o 
  -1   6  18       98.08       92.71     11.04 o 
   0   6  18        3.70        2.07      8.61 o 
   1   6  18       12.57        3.66      9.90 o 
   2   6  18        7.45        5.12     10.41 o 
   3   6  18       15.47       10.92     13.82 o 
  -4   7  18        2.90        2.13     18.68 o 
  -3   7  18       21.23       10.49     14.83 o 
  -2   7  18       58.73       68.53     21.56 o 
  -1   7  18        2.73       -0.63     13.06 o 
   0   7  18        2.47        1.30     12.43 o 
 -10   1  19       12.89        7.17      8.58 o 
  -9   1  19       11.76        6.98      7.91 o 
  -8   1  19        4.33        5.08     10.25 o 
  -7   1  19       18.64        9.22      9.15 o 
  -6   1  19        3.96        1.18     10.06 o 
  -5   1  19        0.99       -4.07     11.37 o 
  -4   1  19       15.01       15.60      9.16 o 
  -3   1  19       15.42        9.98     10.18 o 
  -2   1  19       13.11        1.00      8.93 o 
  -1   1  19       52.70       77.24     10.89 o 
   0   1  19      224.29      256.94     15.53 o 
   1   1  19       34.94       15.44      8.07 o 
   2   1  19       21.07       12.45      7.03 o 
   3   1  19        2.43        5.49      7.58 o 
   4   1  19        1.76        1.39      5.33 o 
   5   1  19        5.32        2.69      8.46 o 
  -9   2  19        3.40        1.14      9.99 o 
  -8   2  19        1.05        1.46      8.32 o 
  -7   2  19       55.61       40.20     12.30 o 
  -6   2  19       10.83        5.78      7.17 o 
  -5   2  19       31.41       23.35      7.93 o 
  -4   2  19        0.02        0.07      5.62 o 
  -3   2  19        7.95        5.71      6.01 o 
  -2   2  19        6.98        1.99      5.51 o 
  -1   2  19      136.54      147.96     12.52 o 
   0   2  19       60.45       68.94      9.77 o 
   1   2  19        7.86        6.32      6.14 o 
   2   2  19       17.77       19.05      9.95 o 
   3   2  19       38.99       19.74     10.70 o 
   4   2  19        3.43       -0.35     11.83 o 
   5   2  19        0.31        0.49     11.39 o 
  -9   3  19       29.33       19.70     10.96 o 
  -8   3  19        5.04        4.76      8.75 o 
  -7   3  19        0.70        4.18      8.74 o 
  -6   3  19        5.18        2.91      6.69 o 
  -5   3  19        1.42        0.27      6.48 o 
  -4   3  19       86.40       81.70     10.55 o 
  -3   3  19        4.65        4.29      6.54 o 
  -2   3  19       17.79       16.01      7.67 o 
  -1   3  19       27.80       17.68      7.23 o 
   0   3  19       24.88       16.61      9.35 o 
   1   3  19        8.79        4.00      7.65 o 
   2   3  19       21.39        7.87      7.23 o 
   3   3  19       69.37       87.19     19.33 o 
   4   3  19       52.36       28.32     13.41 o 
  -7   4  19       41.54       37.13      9.70 o 
  -6   4  19       25.37       18.62      6.89 o 
  -5   4  19        4.31        1.46      6.45 o 
  -4   4  19       20.90       12.28      6.66 o 
  -3   4  19       15.32       12.30      5.40 o 
  -2   4  19       34.15       24.80      8.83 o 
  -1   4  19        8.75        8.11      7.52 o 
   0   4  19       10.28        3.71      7.27 o 
   1   4  19       40.29       34.74     13.47 o 
   2   4  19       73.24       57.19     13.35 o 
   3   4  19        9.72        8.51     12.11 o 
  -5   5  19        0.28       -1.54      8.69 o 
  -4   5  19       10.08        3.90      7.33 o 
  -3   5  19        1.49        0.73      6.83 o 
  -2   5  19       30.38       19.66      7.47 o 
  -1   5  19      179.08      267.33     18.53 o 
   0   5  19       99.22      118.54     31.61 o 
   1   5  19       18.52       13.89     11.39 o 
  -6   0  20        7.05        4.26     10.69 o 
  -5   0  20        1.34        0.57     17.04 o 
  -4   0  20        4.59        1.23     27.94 o 
  -3   0  20        3.28        1.35     10.81 o 
  -2   0  20        0.27        2.03      9.67 o 
  -1   0  20       14.04        5.21     12.92 o 
   0   0  20      101.99      131.74     15.24 o 
   1   0  20       37.50       20.01     13.24 o 
  -6   1  20        2.28       -0.54      7.97 o 
  -5   1  20        1.12       -2.40     13.80 o 
  -4   1  20       33.85       18.83     11.96 o 
  -3   1  20       73.66       68.53     16.75 o 
  -2   1  20       11.04        6.05      9.78 o 
  -1   1  20        0.56        2.09      6.61 o 
   0   1  20        3.31        1.10      8.40 o 
   1   1  20        0.02        0.41      6.91 o 
  -5   2  20        2.03        2.18      9.42 o 
  -4   2  20        0.23        1.88      7.80 o 
  -3   2  20       17.31       11.69      8.04 o 
  -2   2  20       48.60       29.57     10.85 o 
  -1   2  20        8.54        4.89      8.78 o 
   0   2  20       19.18       14.40      8.70 o 
                                                 
